# Supplementary material for: Model building of protein complexes from intermediate-resolution cryo-EM maps with deep learning-guided automatic assembly
Source: Nat Commun. 2022 Jul 13;13:4066. doi: 10.1038/s41467-022-31748-9 (PMC9279371; doi:10.1038/s41467-022-31748-9)
Supplement: Supplementary file 4 — Supplementary Data 1 [file 41467_2022_31748_MOESM4_ESM.xlsx]

## Sheet: Supplementary Data 1
Supplementary Data 1: List of cases used to train the UNet++ in main-chain probability prediction.
PDB ID	EMDB ID	Resolution (Å)
2Y9J	1874	6.4
2YEW	1886	6
3IXV	5100	6.8
3IYJ	5155	4.2
3IZI	5245	6.7
3J17	5376	4.1
3J1P	5410	6.5
3J2W	5577	5
3J7V	6034	4.6
3J9T	6284	6.9
3JC5	6535	4.7
3JD6	6425	4.1
4BTG	2364	4.4
4PT2	5917	4.6
4UQQ	2685	7.6
4V1W	2788	4.7
5FJ6	3186	7.9
5FN2	3237	4.2
5G06	3366	4.2
5G4F	3436	7
5G5L	3439	4.8
5GRS	9537	5.4
5H64	6668	4.4
5IOU	8097	7
5J8V	8073	4.9
5JZT	8187	7.4
5KBT	8230	6.4
5LCW	4037	4.2
5LJO	4061	4.9
5LVC	4112	4.2
5LY6	4118	4.5
5MDX	3491	5.3
5N8Y	3602	4.7
5NG5	3636	6.5
5O8O	3761	6.8
5OAC	3771	4
5OAF	3773	4.1
5OFO	3776	4.6
5ONV	3835	4.1
5OW6	3855	4.2
5TCP	8398	4.3
5TQW	8436	5.6
5TWV	8470	6.3
5VFR	8665	4.9
5VH9	8673	7.7
5VM7	8711	5.7
5W1R	8751	4.4
5WRG	6679	4.3
5XMK	6734	4.2
5YYS	6859	4.2
5YZ0	6862	4.7
5Z1F	6875	4.8
5ZBG	6911	4.4
5ZBO	6746	4.1
5ZFU	6927	6.7
5ZQZ	6940	4.2
5ZSU	6952	4.3
6A69	6987	4.1
6AYE	7018	4.1
6B5B	7055	5.2
6B7Y	7065	6.5
6BO4	7118	4
6BP7	7125	4.9
6BVF	7294	4
6BX3	7303	4.3
6C05	7322	5.2
6C14	7328	4.5
6C21	7332	5.2
6CE7	7461	7.4
6CES	7464	4
6CFZ	7469	4.5
6CHS	7476	4.3
6D3R	7793	4.3
6DMW	7967	4.4
6DVW	8919	4.3
6E0H	8948	4.1
6E15	8954	5.1
6EGX	3866	4.1
6EL1	3885	6.1
6EZO	4162	4.1
6F2D	4173	4.2
6FE8	4241	4.1
6FO0	4286	4.1
6G2D	4342	5.4
6GDG	4390	4.1
6GIY	0008	4.3
6GL7	0026	6.3
6H3L	0135	4.2
6HRB	0258	4
6HS7	0264	4.6
6HZ5	0311	4.2
6IG9	9664	4.6
6JI1	9832	4.1
6JPQ	9870	4.4
6JT0	9883	4
6JXA	9892	4.3
6K4M	9915	4.5
6K9K	9949	7.8
6KV5	9577	4.6
6L31	0816	4.2
6LQI	0946	4.5
6LT4	0967	4.5
6M5V	30094	4.5
6MHU	9118	4
6MLU	9146	4
6MRW	9214	4.3
6NI2	9375	4
6NT5	0502	4.1
6NYB	0541	4.1
6O2M	0608	6.3
6OCE	20017	4.9
6OGD	20053	4.4
6OMA	20122	7.2
6OUA	20200	4.2
6P6F	20261	4.5
6P6W	20265	4
6PEK	20327	4.2
6POF	20414	4.3
6PPB	20432	4.3
6PYH	20524	4.3
6Q0X	20555	4.2
6QD0	4515	4.5
6QWJ	4659	4.5
6QXM	4669	4.1
6R22	4707	5.5
6R3B	4717	4.5
6R4O	4721	4.2
6R7Y	4747	4.2
6RGL	4876	5.4
6RVY	10018	4.1
6RWA	10036	4
6S2E	10088	4.2
6S6T	10105	4.1
6SB5	10135	5
6SGY	10188	4.6
6SHS	10204	4.4
6SIH	10210	4.7
6SMH	10235	4.3
6SO5	10266	4.2
6SSM	10298	4.3
6T6V	10387	4.5
6TEB	10479	4.1
6TQE	10549	4.3
6TSW	10567	4
6TY3	10615	6.3
6U1S	20613	7.6
6UCV	20729	4.1
6UT7	20868	4.3
6UWM	20924	5.9
6V0B	20986	4.1
6V3G	21036	4
6V69	21060	4.2
6V85	21095	4.4
6V8P	21108	4.1
6VEF	21156	4.1
6VFK	21185	4.3
6VJY	21220	4.3
6VXH	21437	4
6WBI	21590	4.4
6WCJ	21611	6.3
6WCZ	21618	4
6WJF	21692	7.5
6WYK	21967	4
6X0V	21985	4.5
6XE6	22144	4.5
6XPE	22286	4.1
6XYE	10649	4.3
6Y5K	10700	4.2
6YRK	10890	4.1
6YTK	10917	4.1
6YTV	10924	4.4
6Z2J	11041	4
6ZGD	11202	4.1
6ZIY	11231	4.3
6ZLU	11274	4.2
6ZPG	11338	4.6
6ZPI	11340	4.5
6ZPO	11342	4
6ZXL	11524	4.2
6ZY4	11549	4.1
7AHE	11784	4.1
7AL3	11815	4.8
7B6E	12053	4.5
7B6H	12054	5.4
7BE9	12154	4.2
7BST	30166	4.4
7CA3	30323	4.5
7CCS	30341	6.2
7CG3	30349	5.1
7CTF	30463	4.8
7D7R	30610	4
7DXK	30912	4.1
7JGG	22326	4.9
7JPU	22423	5
7JTH	22473	4
7JW1	22513	4.2
7K08	22589	4.7
7K1V	22630	4.6
7K2V	22647	6.6
7K9L	22754	4.9
7KEU	22233	5
7KOG	22975	4.3
7KSR	23024	4.1
7KTT	23029	4.2
7KXY	23067	4.4
7LBY	23267	4.2
7LJF	23392	4
7LWY	23560	4
7MOB	23923	5
