# Supplementary material for: Model building of protein complexes from intermediate-resolution cryo-EM maps with deep learning-guided automatic assembly
Source: Nat Commun. 2022 Jul 13;13:4066. doi: 10.1038/s41467-022-31748-9 (PMC9279371; doi:10.1038/s41467-022-31748-9)
Supplement: Supplementary file 5 — Supplementary Data 2 [file 41467_2022_31748_MOESM5_ESM.xlsx]

## Sheet: Supplementary Data 2
Supplementary Data 2: Evaluation results of the models built by different methods including EMBuild, phenix.dock_in_map, phenix.dock_in_map+main-chain probability map, DEMO-EM, DEMO-EM+AlphaFold2 structure, gmfit, and gmfit+main-chain probability map, on the test set of 47 single-particle cryo-EM maps. "-" means no output for this test case, and "N/A" in FSC05 means that the case failed to give a…
PDB ID	EMDB ID	Resolution (Å)	deposited			EMBuild					phenix.dock_in_map					phenix.dock_in_map+main-chain probability map					DEMO-EM					DEMO-EM+AlphaFold2 structure					gmfit					gmfit+main-chain probability map
			CC_box	CC_mask	Map-model FSC05 (masked) (Å)	TM-score	RMSD (Å)	CC_box	CC_mask	Map-model FSC05 (masked) (Å)	TM-score	RMSD (Å)	CC_box	CC_mask	Map-model FSC05 (masked) (Å)	TM-score	RMSD (Å)	CC_box	CC_mask	Map-model FSC05 (masked) (Å)	TM-score	RMSD (Å)	CC_box	CC_mask	Map-model FSC05 (masked) (Å)	TM-score	RMSD (Å)	CC_box	CC_mask	Map-model FSC05 (masked) (Å)	TM-score	RMSD (Å)	CC_box	CC_mask	Map-model FSC05 (masked) (Å)	TM-score	RMSD (Å)	CC_box	CC_mask	Map-model FSC05 (masked) (Å)
6GZV	0103	4	0.7921	0.808	4.06	0.98586	1.32	0.7567	0.7714	4.05	0.983	1.53	0.7501	0.7652	4.06	0.97991	1.56	0.7527	0.754	4.06	0.33615	4.85	0.4112	0.404	N/A	0.67883	3.74	0.5694	0.5254	N/A	0.67935	3.73	0.5171	0.4005	N/A	0.46764	5.52	0.4377	0.3487	N/A
6HV8	0287	4.4	0.7449	0.7167	4.52	0.9555	2.42	0.7247	0.7014	4.6	0.94919	2.58	0.705	0.6627	5.98	0.94364	2.76	0.6883	0.6342	6.14	0.39197	7.16	0.4259	0.4447	15.34	0.95443	2.46	0.7218	0.6731	6.34	0.94789	2.62	0.7048	0.6555	6.15	0.92585	3.21	0.6237	0.5079	7.91
6N52	0346	4	0.7168	0.7833	4.33	0.99037	1.27	0.7184	0.7781	4.23	0.70112	7.97	0.5519	0.4909	15.56	0.68692	6.7	0.5391	0.4613	N/A	0.55108	4.01	0.6652	0.6272	7.53	0.54483	4.38	0.6351	0.5961	7.45	0.67029	6.31	0.5234	0.3881	19.25	0.4332	7.28	0.446	0.3095	N/A
6ND1	0440	4.1	0.6064	0.8204	4.11	0.96264	2.19	0.5121	0.6988	4.21	0.9398	2.85	0.4501	0.5834	7.01	0.92252	3.01	0.4693	0.6294	6.75	0.34085	6.38	0.3067	0.3094	N/A	0.36661	5.17	0.2927	0.289	N/A	0.47171	5.75	0.3488	0.4145	N/A	0.39021	3.88	0.1739	0.1446	N/A
6LBA	0868	4.1	0.7698	0.778	4.15	0.95499	3.09	0.7041	0.6861	4.16	0.91082	4.39	0.5909	0.5177	17.39	0.91322	4.35	0.5987	0.5051	8.07	-	-	-	-	-	-	-	-	-	-	0.7778	5	0.6206	0.5572	7.22	0.53866	5.72	0.4255	0.3745	N/A
4CG5	2511	7.4	0.6512	0.381	N/A	0.77064	4.54	0.6532	0.4967	N/A	0.74695	4.75	0.6229	0.469	N/A	0.69971	4.3	0.6076	0.5029	N/A	0.62759	4.5	0.7125	0.5868	N/A	0.56037	5.28	0.7178	0.5666	N/A	0.67167	4.62	0.5851	0.4794	N/A	0.64905	4.47	0.5698	0.4503	N/A
5A5T	3056	6	0.6651	0.5124	8.86	0.81357	4.94	0.6903	0.6158	7.94	0.63469	6.44	0.6102	0.5039	18.32	0.79019	4.82	0.6682	0.591	8.73	-	-	-	-	-	-	-	-	-	-	0.30431	10.44	0.4264	0.2585	N/A	0.3076	10.13	0.4012	0.248	N/A
5FUA	3283	7.6	0.8402	0.6096	9.36	0.91924	3.8	0.8349	0.6996	7.92	0.76239	3.54	0.779	0.7174	7.9	0.7575	3.52	0.7727	0.6856	7.98	-	-	-	-	-	-	-	-	-	-	0.35166	9.67	0.6661	0.4847	N/A	0.44469	9.06	0.5776	0.4236	N/A
5FWP	3340	7.2	0.9087	0.758	7.37	0.60359	4.93	0.7531	0.6662	8.21	0.28751	6.37	0.5371	0.4857	N/A	0.62127	4.98	0.7134	0.6112	18.97	0.70381	4.6	0.8872	0.7633	8.73	0.35186	7.76	0.8691	0.7411	9.31	0.46818	7.83	0.6933	0.523	N/A	0.32924	7.13	0.7025	0.4995	N/A
5N9Y	3605	4.2	0.7911	0.8249	4.26	0.98638	1.63	0.7572	0.778	4.25	0.93879	3.45	0.686	0.6196	7.35	0.93826	3.57	0.7086	0.6698	7.17	0.64201	6.52	0.6694	0.5993	7.5	0.33783	8	0.5571	0.4694	N/A	0.28889	6.99	0.4617	0.3197	N/A	0.29128	6.93	0.3946	0.3307	N/A
5OWX	3856	5.2	0.7097	0.7262	5.31	0.95968	1.8	0.6897	0.7533	5.14	0.96099	1.79	0.6845	0.7476	5.14	0.95128	1.96	0.6486	0.6945	5.2	0.61209	5.14	0.5546	0.5348	N/A	0.97002	1.52	0.7016	0.7429	5.16	0.49601	5.43	0.4046	0.3137	N/A	0.36555	3	0.4652	0.4728	N/A
5OYG	3861	4.1	0.6867	0.8283	4.12	0.96613	1.84	0.6425	0.7726	4.21	0.96555	1.85	0.6426	0.7643	4.21	0.96438	1.95	0.6365	0.7523	4.23	0.96401	2.57	0.6282	0.7061	4.57	0.96133	2.16	0.643	0.7383	4.58	0.96216	2.13	0.6229	0.7108	4.31	0.95529	2.32	0.6158	0.693	4.32
6I2T	4400	5.7	0.8315	0.77	5.93	0.96935	1.19	0.8159	0.7577	5.87	0.96801	1.28	0.8024	0.7318	5.9	0.95778	2	0.7754	0.6616	6.38	-	-	-	-	-	-	-	-	-	-	0.78098	4.26	0.7449	0.6028	7.23	0.60135	6.3	0.6754	0.522	21.05
6IBC	4447	4.4	0.9127	0.7482	6.27	0.96163	3.21	0.8841	0.6891	7.11	0.96225	3.19	0.8787	0.6687	7.22	0.94761	3.82	0.8583	0.6088	9.37	-	-	-	-	-	-	-	-	-	-	0.45082	9.68	0.6721	0.349	N/A	0.35198	10.24	0.5969	0.4255	N/A
6QVB	4646	4.3	0.8603	0.749	6.26	0.97517	1.87	0.8056	0.7518	6.44	0.93356	3.41	0.7078	0.5713	7.54	0.93034	3.68	0.7444	0.705	6.85	0.55235	5.82	0.7236	0.6372	7.4	0.97236	1.99	0.8135	0.7355	6.85	0.50982	5.49	0.4933	0.3054	N/A	0.60615	6.21	0.5832	0.4986	N/A
3J22	5465	6.3	0.8212	0.6408	7.06	0.95537	2.13	0.8421	0.7029	7.78	0.32164	2.29	0.5468	0.6704	N/A	0.62077	2.46	0.6881	0.6236	8.33	0.2762	4.69	0.3871	0.3299	N/A	0.26772	5.09	-0.0311	0	N/A	0.34264	3.85	0.5987	0.4895	N/A	0.52847	5.83	0.6935	0.4598	N/A
3J94	6204	4.2	0.8379	0.7629	6.31	0.97037	3.15	0.841	0.7328	6.94	0.82276	7.69	0.6269	0.3689	N/A	0.66467	8.02	0.5111	0.3381	N/A	-	-	-	-	-	-	-	-	-	-	0.24306	8.28	0.5726	0.3361	N/A	0.25852	10.08	0.4635	0.2975	N/A
3J9P	6267	4.2	0.7426	0.7884	4.3	0.93539	2.91	0.7083	0.7153	6.02	0.78613	6.23	0.5558	0.4044	N/A	0.8132	5.8	0.5512	0.4	N/A	-	-	-	-	-	-	-	-	-	-	0.46495	8.02	0.4554	0.2672	N/A	0.31586	8.15	0.4209	0.2368	N/A
3JCL	6526	4	0.7235	0.7428	4.07	0.66828	5.52	0.4516	0.3834	20.16	0.551	9.27	0.2744	0.1668	N/A	0.58082	8.36	0.2843	0.1773	N/A	-	-	-	-	-	-	-	-	-	-	0.30938	10.49	0.2726	0.1934	N/A	0.26031	9.95	0.2238	0.1105	N/A
5WSN	6685	4.3	0.8367	0.7087	4.81	0.98459	1.64	0.8728	0.7437	4.53	0.9726	2.28	0.8573	0.7122	4.58	0.8906	2.2	0.8194	0.6592	4.78	0.5907	3.74	0.7107	0.5886	6.61	0.61073	4.22	0.7715	0.5943	4.78	0.35732	6.17	0.583	0.415	N/A	0.35851	5.83	0.577	0.3834	N/A
6D83	7453	4.3	0.7951	0.7592	4.37	0.99247	1.21	0.7856	0.7418	4.34	0.61587	5.39	0.4688	0.4299	16.97	0.67528	3.52	0.5103	0.439	10.12	-	-	-	-	-	-	-	-	-	-	0.30588	5.52	0.4255	0.1834	N/A	0.33687	7.7	0.3656	0.1877	N/A
5I08	8069	4	0.701	0.711	4.41	0.68409	4.69	0.5345	0.454	18.16	0.21709	8	0.1583	0.1343	N/A	0.55038	8.31	0.3713	0.2295	N/A	-	-	-	-	-	-	-	-	-	-	0.26145	9.48	0.2654	0.12	N/A	0.28289	9.62	0.291	0.1685	N/A
5VHW	8685	7.8	0.7901	0.7539	8.25	0.77635	4.57	0.7127	0.6822	7.78	0.50887	5.42	0.5027	0.4341	N/A	0.58513	6.75	0.4935	0.4546	N/A	-	-	-	-	-	-	-	-	-	-	0.55542	5.7	0.6295	0.5708	22.29	0.26731	5.13	0.4187	0.2885	N/A
5WC0	8794	4.4	0.8587	0.7802	6.92	0.979	2.01	0.8577	0.7569	6.17	0.94346	3.35	0.8176	0.671	7.21	0.95799	2.87	0.8213	0.6689	7.33	0.36977	8.21	0.7192	0.4897	8.48	0.35873	8.64	0.7337	0.5243	8	0.49226	7.38	0.6408	0.4266	N/A	0.32652	8.82	0.5224	0.329	N/A
6N1Q	9317	5.2	0.8609	0.7757	6.5	0.98335	1.92	0.8357	0.7402	6.44	0.98395	1.86	0.8335	0.7347	6.37	0.98151	2.59	0.8176	0.7107	6.74	-	-	-	-	-	-	-	-	-	-	0.40926	8.93	0.5339	0.3357	N/A	0.38325	9.47	0.5164	0.4337	N/A
5GQH	9535	4.5	0.6268	0.5975	6.85	0.85824	3.82	0.6208	0.6276	6.41	0.87105	3.74	0.6208	0.6032	6.52	0.76072	1.23	0.5954	0.6841	4.52	0.97144	1.98	0.6481	0.6337	6.87	0.83024	4.4	0.6354	0.6226	6.8	0.85584	3.82	0.5626	0.471	8.04	0.80261	3.36	0.5211	0.4839	8.16
6AJ2	9631	4	0.8327	0.8016	4.17	0.95211	1.89	0.822	0.7832	4.05	0.93772	2.21	0.7902	0.7218	4.08	0.94397	2.04	0.8029	0.7422	4.08	0.28318	4.09	-0.0269	0	N/A	0.94192	1.75	0.8171	0.7599	4.06	0.43434	5.69	0.5188	0.3385	N/A	0.43311	5.56	0.5225	0.4317	N/A
6ZQJ	11366	4.2	0.6845	0.7546	4.37	0.83787	3.66	0.5493	0.6427	4.42	0.53811	6.62	0.2897	0.2653	N/A	0.58325	5.62	0.416	0.4936	N/A	0.25571	6.1	0.3915	0.4609	N/A	0.22379	8.59	0.3365	0.3432	N/A	0.35574	9.02	0.3034	0.2655	N/A	0.26996	7.5	0.2236	0.1871	N/A
6ZYX	11579	4.3	0.6918	0.719	4.27	0.89977	3.18	0.561	0.6436	4.44	0.72643	4.79	0.464	0.5102	8.22	0.68881	4.41	0.4713	0.5746	7.25	-	-	-	-	-	-	-	-	-	-	0.568	5.35	0.3532	0.2976	N/A	0.58621	5.74	0.3821	0.4142	N/A
7A1D	11606	4.2	0.8372	0.7354	4.59	0.98586	2.18	0.855	0.7756	4.16	0.97634	2.84	0.8054	0.6712	4.7	0.95889	3.86	0.7707	0.6103	7.17	-	-	-	-	-	-	-	-	-	-	0.7811	5.18	0.6935	0.5351	7.81	0.60595	7.55	0.6591	0.4992	8.53
7B6D	12052	4.3	0.9233	0.7657	6.39	0.95676	2.14	0.9117	0.7543	6.29	0.8224	2.53	0.8398	0.7221	7.2	0.72474	2.05	0.7672	0.6995	7.25	0.17771	8.6	0.3634	0.2154	7.97	0.16224	8.81	0.5927	0.4729	8.47	0.36888	9.02	0.724	0.4107	N/A	0.39435	7.69	0.5927	0.4136	N/A
6OFJ	20047	4.5	0.4771	0.387	10.86	0.92929	2.72	0.5345	0.5092	8.44	0.47096	2.7	0.422	0.2836	N/A	0.94903	2.32	0.526	0.4672	8.3	0.87626	3.56	0.6017	0.5845	8.47	0.89339	3.36	0.606	0.5692	8.51	0.54133	4.81	0.5203	0.4261	N/A	0.94854	2.41	0.5169	0.4459	8.42
6PUR	20479	4.4	0.7356	0.8108	4.58	0.97203	3.63	0.7112	0.7158	6.11	0.73229	11.45	0.4483	0.2148	N/A	0.75137	10.58	0.5355	0.436	N/A	-	-	-	-	-	-	-	-	-	-	0.31415	11.6	0.4693	0.3478	N/A	0.35346	11.03	0.4803	0.338	N/A
6PW9	20501	4	0.714	0.7032	4.43	0.96439	1.61	0.6857	0.7092	4.28	0.96201	1.77	0.6745	0.6789	4.37	0.95329	1.96	0.6699	0.6822	4.32	0.37913	8.23	0.4913	0.3501	17.09	0.89621	1.53	0.6494	0.656	4.4	0.76163	3.37	0.5044	0.3816	9.19	0.66978	4.05	0.529	0.472	17.27
6PWP	20510	4.1	0.7999	0.8659	4.4	0.97319	2.25	0.7545	0.7747	4.41	0.1794	7.79	0.4646	0.4144	N/A	-	-	-	-	-	0.17997	9.14	0.6369	0.4994	9.28	0.23555	7.75	0.6201	0.5266	8.62	0.23122	9.51	0.5137	0.4135	N/A	0.31362	9.1	0.4414	0.3909	N/A
6U9E	20695	4.2	0.7962	0.8169	4.31	0.79303	5.2	0.6359	0.6012	8.17	0.74827	6.05	0.5116	0.3652	N/A	0.69001	6.34	0.5283	0.3877	N/A	-	-	-	-	-	-	-	-	-	-	0.49225	8.46	0.3918	0.214	N/A	0.4793	7.28	0.3997	0.265	N/A
6UC2	20725	4.5	0.601	0.7528	5.33	0.99056	1.79	0.5267	0.6156	4.69	0.97901	2.65	0.4866	0.5464	5.85	0.96895	3.19	0.4507	0.4693	6.91	-	-	-	-	-	-	-	-	-	-	0.38523	11.47	0.2696	0.2365	N/A	0.49064	10.14	0.2862	0.2759	N/A
6UZ2	20950	4.2	0.6869	0.7806	6.02	0.96725	2.19	0.6447	0.7368	6.2	0.46409	3.28	0.4062	0.588	8.23	0.90651	3.99	0.5205	0.4586	9.63	0.96447	2.19	0.6305	0.7234	6.44	0.96674	2.49	0.6419	0.7366	6.26	0.89369	4.04	0.5512	0.5315	7.51	0.93765	3	0.5972	0.644	6.45
6V9I	21121	5.2	0.6651	0.5235	8.66	0.90467	2.77	0.8907	0.7445	8.73	0.76586	4.07	0.7211	0.5578	N/A	0.86835	3.67	0.8668	0.6866	9.04	0.85187	2.37	0.8463	0.7283	8.66	0.86019	2.09	0.8485	0.7194	8.93	0.82304	4.12	0.8641	0.6843	9.2	0.82261	4.25	0.8529	0.6716	9.17
6VFI	21173	4.5	0.8537	0.7827	5.22	0.97855	1.02	0.8505	0.7972	4.8	-	-	-	-	-	0.3684	0.89	0.7344	0.8099	5.11	0.65387	3.25	0.8248	0.7354	5.36	0.98	0.99	0.8415	0.7728	5.04	0.97224	1.21	0.8375	0.7651	5.1	0.57471	2.2	0.6683	0.5555	N/A
6VOA	21259	4	0.6882	0.5763	6.51	0.76264	4.99	0.6752	0.5494	8.06	0.51998	7.46	0.5265	0.3736	24.67	0.57467	6.63	0.4561	0.3466	N/A	-	-	-	-	-	-	-	-	-	-	0.37291	9.57	0.4774	0.2187	N/A	0.33196	11.19	0.4666	0.273	N/A
6XJX	22216	4.6	0.6857	0.8062	6.33	0.96983	2.04	0.6567	0.7366	6.87	0.81516	3.97	0.5826	0.5337	8.66	0.88234	3.38	0.5766	0.5542	8.32	0.47148	5.98	0.5821	0.523	8.63	-	-	-	-	-	0.30649	6.39	0.422	0.2001	N/A	0.39321	7.8	0.4616	0.4315	N/A
7KAL	22774	4	0.6286	0.8221	4.21	0.92333	2.5	0.6016	0.7467	4.21	0.46268	5.88	0.413	0.4451	N/A	0.89673	3.89	0.5465	0.5983	6.78	-	-	-	-	-	-	-	-	-	-	0.35124	5.63	0.4231	0.1738	N/A	0.33896	5.06	0.2908	0.2352	N/A
7L30	23147	4.4	0.8965	0.836	4.18	0.74319	5.1	0.6861	0.604	4.3	0.59959	7.11	0.531	0.3304	N/A	0.6701	5.76	0.5591	0.3951	N/A	0.27137	4.07	0.3252	0.443	8.3	0.22403	2.7	-0.0007	0	9.85	0.38429	8.78	0.4114	0.2242	N/A	0.35004	8.93	0.4426	0.2889	N/A
6LXE	30006	4.2	0.8491	0.7044	6.88	0.86295	2.59	0.8089	0.6825	6.95	0.8842	2.52	0.8092	0.7012	6.19	0.8617	2.77	0.8001	0.6814	7.22	-	-	-	-	-	-	-	-	-	-	0.85191	3.08	0.7628	0.5949	8.44	0.85408	2.88	0.786	0.6565	7.31
6M1D	30041	4.5	0.6905	0.7555	6.92	0.9062	4.27	0.6589	0.7032	4.97	0.85537	5.65	0.5746	0.4905	16.42	0.89158	4.64	0.6038	0.5633	8.69	-	-	-	-	-	-	-	-	-	-	0.32525	8.53	0.5755	0.3676	N/A	0.30962	8.15	0.5022	0.4039	N/A
6M66	30114	4.1	0.6421	0.751	7.04	0.89847	2.85	0.5898	0.6959	6.83	0.64944	5.51	0.4599	0.4415	N/A	0.89626	2.48	0.5721	0.6491	7.09	-	-	-	-	-	-	-	-	-	-	0.27863	9.6	0.45	0.313	N/A	0.32948	9.39	0.3563	0.2238	N/A
Average			0.754498	0.729496	5.705	0.909238	2.85489	0.715232	0.689772	6.40109	0.746268	4.51652	0.597454	0.532278	8.75241	0.806838	4.03391	0.626517	0.568639	7.32	0.531802	5.11	0.564656	0.516724	8.51278	0.631248	4.36958	0.60765	0.5573	6.85611	0.515374	6.63872	0.533236	0.393864	9.36462	0.48013	6.72851	0.492785	0.386083	9.859
Std			0.0976147	0.106266	1.65971	0.0969671	1.27073	0.116461	0.0911632	3.13591	0.226368	2.3596	0.166985	0.167439	5.27502	0.153886	2.12441	0.140435	0.143233	2.64565	0.252715	2.06196	0.205223	0.180871	3.07289	0.307185	2.59992	0.238192	0.215292	1.87146	0.220243	2.63034	0.144485	0.153672	5.29572	0.207117	2.60279	0.144664	0.139721	5.16352
