# Supplementary material for: Model building of protein complexes from intermediate-resolution cryo-EM maps with deep learning-guided automatic assembly
Source: Nat Commun. 2022 Jul 13;13:4066. doi: 10.1038/s41467-022-31748-9 (PMC9279371; doi:10.1038/s41467-022-31748-9)
Supplement: Supplementary file 6 — Supplementary Data 3 [file 41467_2022_31748_MOESM6_ESM.xlsx]

## Sheet: Supplementary Data 3
Supplementary Data 3: Evaluation results of the models built by different methods including EMBuild, phenix.dock_in_map, and gmfit, on the test set of 16 tomogram averaging cryo-EM maps. "-" means no output for this test case, and "N/A" in FSC05 means that the test case failed to give a valid FSC05 value.
PDB ID	EMDB ID	Resolution (Å)	deposited			EMBuild					Phenix.dock_in_map					gmfit
			CC_box	CC_mask	Map-model FSC05 (masked) (Å)	TM-score	RMSD (Å)	CC_box	CC_mask	Map-model FSC05 (masked) (Å)	TM-score	RMSD (Å)	CC_box	CC_mask	Map-model FSC05 (masked) (Å)	TM-score	RMSD (Å)	CC_box	CC_mask	Map-model FSC05 (masked) (Å)
6GNI	0044	4.9	0.837	0.6288	6.14	0.9938	1.11	0.8961	0.7048	4.48	0.99444	1.07	0.8966	0.7104	4.51	0.9026	3.05	0.8207	0.5219	8.35
6HWI	0290	7.2	0.8535	0.755	7.42	0.92304	2.59	0.8909	0.7954	7.37	0.31572	2.12	0.5956	0.7697	N/A	0.37173	4.15	0.7179	0.5974	N/A
6HWW	0291	6.6	0.8264	0.7587	6.71	0.93861	2.23	0.7009	0.7162	7.31	-	-	-	-	-	0.41122	5.44	0.4432	0.4298	N/A
5MD9	3478	8	0.8273	0.6399	8.05	0.99088	1.19	0.8638	0.7451	8	0.17516	3.38	0.4302	0.6442	N/A	0.27389	9.72	0.6174	0.4512	N/A
5N97	3604	7.4	0.8272	0.4576	11	0.96321	3.78	0.9501	0.8384	8.08	0.95142	4.33	0.9384	0.8148	8.18	0.41665	9.33	0.6406	0.5609	N/A
5L93	4015	3.9	0.7439	0.7529	4.19	0.38495	1.91	0.4666	0.6726	4.09	0.22577	6.47	0.2675	0.2202	N/A	0.25954	4.92	0.3867	0.3447	N/A
6T61	10381	3.7	0.7156	0.7696	3.79	0.99642	1.09	0.6724	0.7547	3.75	0.89381	6.44	0.3961	0.3862	N/A	0.30743	12.51	0.218	0.1626	N/A
6Z5J	11078	8	0.3928	0.5909	9.69	0.96581	2	0.452	0.6878	8.05	0.3278	1.41	0.3054	0.6103	N/A	0.43305	8.68	0.1763	0.2655	N/A
6Z9M	11123	9.1	0.6115	0.6973	N/A	0.37304	8.37	0.3075	0.3493	N/A	-	-	-	-	-	0.21619	8.33	0.1825	0.1782	N/A
7ASH	11894	4.2	0.6678	0.7315	4.52	0.57527	2.68	0.3917	0.483	8.28	0.27511	12.55	0.2983	0.2942	N/A	0.24015	14.22	0.2078	0.1386	N/A
7BLN	12220	8.9	0.8512	0.7388	8.22	0.98053	1.97	0.7839	0.5917	8.47	0.95315	3.03	0.7295	0.4614	8.62	0.40773	5.14	0.521	0.3583	N/A
7BLR	12226	9.3	0.8325	0.6644	8.78	0.96302	2.72	0.7904	0.6424	8.75	0.94201	3.51	0.8158	0.7293	8.86	0.69931	6.71	0.5911	0.463	N/A
7NO2	12487	4.3	0.7175	0.7805	4.31	0.91754	2.72	0.5861	0.6664	4.48	0.91493	2.6	0.5445	0.5681	6.81	0.44625	5.79	0.3362	0.3017	N/A
7OVR	13088	7	0.7652	0.6919	7.07	0.9787	2.7	0.6688	0.7159	7.55	-	-	-	-	-	0.38204	10.84	0.4008	0.3744	N/A
7PTT	13637	7.968	0.9208	0.6852	8.79	0.87914	4.22	0.8322	0.6423	9.14	0.24306	10.89	0.5677	0.3356	N/A	0.20259	11.24	0.5736	0.4324	N/A
6XF8	22166	6.5	0.8148	0.6921	7.52	0.98359	2.5	0.7651	0.6401	7.61	0.58835	8.78	0.5457	0.4349	N/A	0.21286	7.36	0.4217	0.2395	N/A
Average			0.762813	0.689694	7.08	0.862972	2.73625	0.688656	0.665381	7.02733	0.600056	5.12154	0.563946	0.536869	7.396	0.386452	7.96437	0.453469	0.363756	8.35
Std			0.126461	0.0826057	2.15416	0.214096	1.73063	0.196459	0.11796	1.83883	0.343367	3.66955	0.226347	0.194713	1.79781	0.186477	3.19763	0.198788	0.141439	N/A
