# Supplementary material for: Model building of protein complexes from intermediate-resolution cryo-EM maps with deep learning-guided automatic assembly
Source: Nat Commun. 2022 Jul 13;13:4066. doi: 10.1038/s41467-022-31748-9 (PMC9279371; doi:10.1038/s41467-022-31748-9)
Supplement: Supplementary file 7 — Supplementary Data 4 [file 41467_2022_31748_MOESM7_ESM.xlsx]

## Sheet: Supplementary Data 4
Supplementary Data 4a: Coordinates-only quality check results of EMBuild models on the test set of 47 single-particle EM maps.
PDB ID	EMDB ID	Resolution (Å)	Ramachandran outliers (%)	Ramachandran allowed (%)	Ramachandran favored (%)	MolProbity score
6GZV	0103	4	0	5.96	94.04	1.93
6HV8	0287	4.4	0.14	4.49	95.37	1.92
6N52	0346	4	0.06	2.18	97.76	1.49
6ND1	0440	4.1	0.15	4.54	95.32	2.11
6LBA	0868	4.1	0.09	4.76	95.15	2.04
4CG5	2511	7.4	0	5.83	94.17	2.32
5A5T	3056	6	0.52	11	88.49	2.8
5FUA	3283	7.6	0.05	8.1	91.85	2.45
5FWP	3340	7.2	0.89	12.91	86.2	2.9
5N9Y	3605	4.2	0	2.89	97.11	1.8
5OWX	3856	5.2	0	5.87	94.13	1.97
5OYG	3861	4.1	0	1.33	98.67	1.26
6I2T	4400	5.7	0.09	8.52	91.39	2.44
6IBC	4447	4.4	0.12	7.12	92.77	2.32
6QVB	4646	4.3	1.46	9.05	89.48	2.26
3J22	5465	6.3	0	4.17	95.83	2.04
3J94	6204	4.2	0	5.82	94.18	2.13
3J9P	6267	4.2	0.04	6.26	93.7	2.13
3JCL	6526	4	1.04	12.29	86.67	2.91
5WSN	6685	4.3	0	3.27	96.73	1.73
6D83	7453	4.3	0.1	3	96.9	1.86
5I08	8069	4	0.8	15.87	83.33	3.06
5VHW	8685	7.8	1	15.45	83.55	3.07
5WC0	8794	4.4	0	3.81	96.19	1.85
6N1Q	9317	5.2	0.21	3.74	96.05	1.94
5GQH	9535	4.5	0	7.55	92.45	2.46
6AJ2	9631	4	0	4.87	95.13	1.78
6ZQJ	11366	4.2	0.26	5.04	94.7	2
6ZYX	11579	4.3	0.14	4.68	95.18	2.09
7A1D	11606	4.2	0	1.96	98.04	1.45
7B6D	12052	4.3	0	6.83	93.17	2.33
6OFJ	20047	4.5	0.16	2.97	96.88	1.87
6PUR	20479	4.4	0.05	4.42	95.52	2.03
6PW9	20501	4	0	4.07	95.93	1.74
6PWP	20510	4.1	0.1	1.59	98.3	1.41
6U9E	20695	4.2	0.26	12.62	87.12	2.55
6UC2	20725	4.5	0	4.71	95.29	2.06
6UZ2	20950	4.2	0.18	4.06	95.76	2.24
6V9I	21121	5.2	0	3.54	96.46	2.01
6VFI	21173	4.5	0	0.96	99.04	1.58
6VOA	21259	4	0.4	9.24	90.36	2.61
6XJX	22216	4.6	0	3.58	96.42	1.96
7KAL	22774	4	0.38	5.73	93.89	2.08
7L30	23147	4.4	0.73	8.14	91.13	2.53
6LXE	30006	4.2	0	5.44	94.56	2.2
6M1D	30041	4.5	0.04	3.91	96.05	1.97
6M66	30114	4.1	0.33	3.1	96.57	1.65
Average			0.208298	5.89872	93.8932	2.1134
Supplementary Data 4b: Coordinates-only quality check results of EMBuild models on the test set of 16 subtomogram average EM maps.
PDB ID	EMDB ID	Resolution (Å)	Ramachandran outliers (%)	Ramachandran allowed (%)	Ramachandran favored (%)	MolProbity score
6GNI	0044	4.9	0	3.37	96.63	1.81
6HWI	0290	7.2	0.34	4.76	94.9	2.29
6HWW	0291	6.6	0.16	7.64	92.2	2.45
5MD9	3478	8	0	2.49	97.51	1.9
5N97	3604	7.4	0.26	15.68	84.07	3.04
5L93	4015	3.9	0.15	3.75	96.1	2.01
6T61	10381	3.7	0	2.68	97.32	1.64
6Z5J	11078	8	0.22	6.48	93.3	2.45
6Z9M	11123	9.1	0.28	9.54	90.19	2.75
7ASH	11894	4.2	0.75	9.9	89.35	2.83
7BLN	12220	8.9	0.05	3.67	96.27	2.07
7BLR	12226	9.3	0.19	6.49	93.32	2.42
7NO2	12487	4.3	0	2.77	97.23	1.75
7OVR	13088	7	0.04	2.69	97.27	1.92
7PTT	13637	7.968	0.09	9.44	90.47	2.7
6XF8	22166	6.5	0.25	4.87	94.88	2.25
Average			0.17375	6.01375	93.8131	2.2675
