# Supplementary material for: Model building of protein complexes from intermediate-resolution cryo-EM maps with deep learning-guided automatic assembly
Source: Nat Commun. 2022 Jul 13;13:4066. doi: 10.1038/s41467-022-31748-9 (PMC9279371; doi:10.1038/s41467-022-31748-9)
Supplement: Supplementary file 8 — Supplementary Data 5 [file 41467_2022_31748_MOESM8_ESM.xlsx]

## Sheet: Supplementary Data 5
Supplementary Data 5: Comparison of the EMBuild models with and without using symmetry information, on the test set of 19 single-particle EM maps with C or D symmetry.
PDB ID	EMDB ID	Resolution (Å)	Symmetry type	EMBuild with symmetry information					EMBuild without symmetry information
				TM-score	RMSD (Å)	CC_box	CC_mask	Map-model FSC05 (masked) (Å)	TM-score	RMSD (Å)	CC_box	CC_mask	Map-model FSC05 (masked) (Å)
6N52	0346	4	C2	0.99055	1.26	0.7192	0.7805	4.23	0.99037	1.27	0.7184	0.7781	4.23
6LBA	0868	4.1	D2	0.96275	3.01	0.6981	0.6602	6.48	0.95499	3.09	0.7041	0.6861	4.16
5N9Y	3605	4.2	C5	0.98589	1.68	0.7509	0.7692	4.25	0.98638	1.63	0.7572	0.778	4.25
5OYG	3861	4.1	C2	0.96584	1.85	0.6405	0.7675	4.23	0.96613	1.84	0.6425	0.7726	4.21
6QVB	4646	4.3	C2	0.9749	1.9	0.7947	0.7285	6.69	0.97517	1.87	0.8056	0.7518	6.44
3J9P	6267	4.2	C4	0.93915	3.02	0.7059	0.7007	6.34	0.93539	2.91	0.7083	0.7153	6.02
3JCL	6526	4	C3	0.66594	5.52	0.4535	0.3864	20.7	0.66828	5.52	0.4516	0.3834	20.16
5I08	8069	4	C3	0.68464	5.13	0.5382	0.4697	18.36	0.68409	4.69	0.5345	0.454	18.16
5VHW	8685	7.8	C2	0.75655	2.93	0.6729	0.6514	8	0.77635	4.57	0.7127	0.6822	7.78
6N1Q	9317	5.2	D2	0.9844	1.83	0.8397	0.7545	6.43	0.98335	1.92	0.8357	0.7402	6.44
7A1D	11606	4.2	D2	0.98597	2.17	0.8526	0.7714	4.17	0.98586	2.18	0.855	0.7756	4.16
6OFJ	20047	4.5	C2	0.93745	2.49	0.5411	0.5159	8.41	0.92929	2.72	0.5345	0.5092	8.44
6PUR	20479	4.4	C4	0.98837	2.22	0.7343	0.7581	4.74	0.97203	3.63	0.7112	0.7158	6.11
6PWP	20510	4.1	C7	0.96912	2.57	0.7584	0.7772	4.42	0.97319	2.25	0.7545	0.7747	4.41
6U9E	20695	4.2	C3	0.79206	5.13	0.644	0.6073	8.17	0.79303	5.2	0.6359	0.6012	8.17
6UC2	20725	4.5	D4	0.99057	1.79	0.5261	0.6099	4.69	0.99056	1.79	0.5267	0.6156	4.69
6UZ2	20950	4.2	C2	0.96399	2.33	0.6306	0.7154	6.33	0.96725	2.19	0.6447	0.7368	6.2
6M1D	30041	4.5	C2	0.89642	4.5	0.6679	0.7069	6.26	0.9062	4.27	0.6589	0.7032	4.97
6M66	30114	4.1	C7	0.89897	2.83	0.5887	0.6934	6.8	0.89847	2.85	0.5898	0.6959	6.83
Average				0.912291	2.85053	0.671437	0.674953	7.35263	0.912441	2.96789	0.672726	0.677353	7.14895
Std				0.106021	1.28259	0.108508	0.112641	4.52717	0.103419	1.30453	0.109857	0.115403	4.47043
