# Supplementary material for: Model building of protein complexes from intermediate-resolution cryo-EM maps with deep learning-guided automatic assembly
Source: Nat Commun. 2022 Jul 13;13:4066. doi: 10.1038/s41467-022-31748-9 (PMC9279371; doi:10.1038/s41467-022-31748-9)
Supplement: Supplementary file 9 — Supplementary Data 6 [file 41467_2022_31748_MOESM9_ESM.xlsx]

## Sheet: Supplementary Data 6
Supplementary Data 6: Comparison of the EMBuild models using PDB structure trimming and pLDDT trimming, on the test set of 34 single-particle EM maps.
PDB ID	EMDB ID	Resolution (Å)	Trimming by pLDDT values		Trimming according to PDB structure
			TM-score	RMSD (Å)	TM-score	RMSD (Å)
6GZV	0103	4	0.98555	1.34	0.98586	1.32
6HV8	0287	4.4	0.95605	2.41	0.9555	2.42
6N52	0346	4	0.97071	2.3	0.99037	1.27
4CG5	2511	7.4	0.78651	4.25	0.77064	4.54
5FUA	3283	7.6	0.93233	3.82	0.91924	3.8
5FWP	3340	7.2	0.53684	5.27	0.60359	4.93
5OYG	3861	4.1	0.98453	1.7	0.96613	1.84
6I2T	4400	5.7	0.96976	1.15	0.96935	1.19
6IBC	4447	4.4	0.96435	3.13	0.96163	3.21
6QVB	4646	4.3	0.97108	2.05	0.97517	1.87
3J94	6204	4.2	0.95639	3.61	0.97037	3.15
3JCL	6526	4	0.66876	5.97	0.66828	5.52
6D83	7453	4.3	0.99252	1.2	0.99247	1.21
5I08	8069	4	0.71693	5.28	0.68409	4.69
5VHW	8685	7.8	0.76161	3.89	0.77635	4.57
5WC0	8794	4.4	0.9707	2.26	0.979	2.01
6N1Q	9317	5.2	0.98841	1.94	0.98335	1.92
5GQH	9535	4.5	0.89308	3.02	0.85824	3.82
6AJ2	9631	4	0.94886	2	0.95211	1.89
7A1D	11606	4.2	0.98497	2.17	0.98586	2.18
7B6D	12052	4.3	0.95679	2.26	0.95676	2.14
6OFJ	20047	4.5	0.91537	3.04	0.92929	2.72
6PUR	20479	4.4	0.98663	2.38	0.97203	3.63
6PW9	20501	4	0.95879	1.76	0.96439	1.61
6PWP	20510	4.1	0.97419	2.22	0.97319	2.25
6U9E	20695	4.2	0.78212	5.83	0.79303	5.2
6UC2	20725	4.5	0.99044	1.79	0.99056	1.79
6UZ2	20950	4.2	0.9704	2.08	0.96725	2.19
6V9I	21121	5.2	0.90607	2.76	0.90467	2.77
6VFI	21173	4.5	0.98079	0.97	0.97855	1.02
6VOA	21259	4	0.75777	4.8	0.76264	4.99
7L30	23147	4.4	0.73461	5.24	0.74319	5.1
6M1D	30041	4.5	0.91056	4.35	0.9062	4.27
6M66	30114	4.1	0.9729	2.33	0.89847	2.85
Average			0.90404	2.95794	0.902583	2.93765
