# Supplementary material for: Model building of protein complexes from intermediate-resolution cryo-EM maps with deep learning-guided automatic assembly
Source: Nat Commun. 2022 Jul 13;13:4066. doi: 10.1038/s41467-022-31748-9 (PMC9279371; doi:10.1038/s41467-022-31748-9)
Supplement: Supplementary file 11 — Supplementary Data 8 [file 41467_2022_31748_MOESM11_ESM.xlsx]

## Sheet: Supplementary Data 8
Supplementary Data 8: Running times of different methods. The running times for main-chain probability map predictions are measured on four NVIDIA A100 GPUs. Different methods are compared on Intel(R) Xeon(R) Gold 6240. Main-chain probability map prediction is the prerequisive for EMBuild, and gmconvert is the prerequisive for gmfit. EMBuild is evaluated both on a single thread and on 36 threads …
PDB ID	EMDB ID	Resolution (Å)	Time consumed (s)
			Main-chain probability map prediction	EMBuild (single thread)	EMBuild (36 threads)	phenix.dock_in_map	gmconvert	gmfit
6GZV	0103	4	19.9012	536.634	23.4364	804.23	39.3183	5073.25
6HV8	0287	4.4	41.7552	1039.3	63.7929	466.3	334.067	752.604
6N52	0346	4	55.8732	3894.58	258.144	682.92	156.429	2511.48
6ND1	0440	4.1	47.9212	1574.72	104.761	1445.71	496.568	27687.8
6LBA	0868	4.1	36.3693	1627.19	117.209	1161.97	584.517	3890.77
4CG5	2511	7.4	21.2301	481.964	34.0276	127.77	22.021	9046.3
5A5T	3056	6	44.1686	10328.5	1001.47	1850.87	3209.88	29886.9
5FUA	3283	7.6	27.1285	3755.68	222.917	702.92	451.596	11571.6
5FWP	3340	7.2	60.2471	4860.36	272.863	810.89	782.628	7034.92
5N9Y	3605	4.2	36.8189	2758.89	195.531	1380.26	315.763	14947.2
5OWX	3856	5.2	20.5737	393.799	13.0979	777.11	24.017	1928.28
5OYG	3861	4.1	51.3583	1093.3	76.7803	739.36	172.528	661.483
6I2T	4400	5.7	40.2818	2234.16	164.079	768.82	946.15	3477.78
6IBC	4447	4.4	26.3578	4058.8	215.662	2519.7	285.422	18911.5
6QVB	4646	4.3	21.7814	1458.19	67.7211	440.95	29.9781	760
3J22	5465	6.3	21.2667	474.743	17.1462	117.69	34.7203	1973.92
3J94	6204	4.2	65.5521	5392.71	524.266	9275.59	1539.71	13874.8
3J9P	6267	4.2	58.6838	4905.95	323.109	1693.52	692.192	5650.49
3JCL	6526	4	44.8152	7551.11	486.741	1093.06	1820.8	1479.37
5WSN	6685	4.3	26.4008	2641.64	165.666	1415.71	206.77	22996.5
6D83	7453	4.3	73.0869	3525.7	281.312	1785.18	730.124	17654.9
5I08	8069	4	74.7312	10674.8	885.784	1336.09	1193.54	1443.85
5VHW	8685	7.8	47.5505	17333.4	1325.62	1559.01	2045.82	11634.7
5WC0	8794	4.4	35.0102	1590.47	104.513	1630.18	614.11	11198.6
6N1Q	9317	5.2	66.9997	6430.5	552.44	2157.95	1987.36	26598.5
5GQH	9535	4.5	24.7857	1388.75	61.9635	1032.67	48.0451	2025.01
6AJ2	9631	4	24.7621	433.327	16.3999	769.47	32.2714	2054.98
6ZQJ	11366	4.2	41.2474	7821.4	709.849	3661.51	1180.6	63850.8
6ZYX	11579	4.3	69.4224	5237.19	360.741	3076.73	2011.65	66153.9
7A1D	11606	4.2	46.6726	5762.08	406.741	1861.73	865.687	4736.4
7B6D	12052	4.3	24.116	1520.64	71.694	1552.31	435.774	20533.3
6OFJ	20047	4.5	34.9452	402.157	23.5465	1016.69	160.218	626
6PUR	20479	4.4	84.5266	13352.3	1178.03	1500.97	1165.68	4291.27
6PW9	20501	4	49.1394	982.312	50.0108	864.99	181.796	6309.81
6PWP	20510	4.1	50.9993	4733.53	299.409	1804.47	1040.16	36991.2
6U9E	20695	4.2	40.8199	3340.52	171.183	1862.76	999.65	20124.8
6UC2	20725	4.5	40.9809	4163.27	330.722	2516.1	2652.75	16570.4
6UZ2	20950	4.2	49.368	1196.79	73.1474	517.34	97.8619	1040.02
6V9I	21121	5.2	45.4501	1790.06	64.4317	423	254.427	2920.03
6VFI	21173	4.5	19.4731	161.651	7.93407	-	18.9519	841.21
6VOA	21259	4	83.6295	9492.48	1045.38	3736.23	2313.59	39121.8
6XJX	22216	4.6	59.8855	2486.36	133.758	2730.5	2398.28	93128
7KAL	22774	4	60.5807	2288.07	142.031	1886.59	811.063	37126.1
7L30	23147	4.4	26.6113	5829.28	609.766	1919.21	306.406	18540
6LXE	30006	4.2	30.6931	925.266	42.792	646.31	81.201	7468.79
6M1D	30041	4.5	67.1026	4298.96	289.983	1157.24	547.764	4922.04
6M66	30114	4.1	58.9872	2173.32	109.415	1661.77	702.116	27148.5
Average			44.6822	3838.23	291.426	1585.7	787.701	15514.3
