# Supplementary material for: Model building of protein complexes from intermediate-resolution cryo-EM maps with deep learning-guided automatic assembly
Source: Nat Commun. 2022 Jul 13;13:4066. doi: 10.1038/s41467-022-31748-9 (PMC9279371; doi:10.1038/s41467-022-31748-9)
Supplement: Supplementary file 13 — Soure Data [file 41467_2022_31748_MOESM13_ESM.xlsx]

## Sheet: Fig. 3
PDB ID	EMDB ID	EMBuild		phenix.dock_in_map		DEMO-EM		DEMO-EM+AlphaFold2 structure		gmfit
		TM-score	RMSD (Å)	TM-score	RMSD (Å)	TM-score	RMSD (Å)	TM-score	RMSD (Å)	TM-score	RMSD (Å)
6GZV	0103	0.98586	1.32	0.983	1.53	0.33615	4.85	0.67883	3.74	0.67935	3.73
6HV8	0287	0.9555	2.42	0.94919	2.58	0.39197	7.16	0.95443	2.46	0.94789	2.62
6N52	0346	0.99037	1.27	0.70112	7.97	0.55108	4.01	0.54483	4.38	0.67029	6.31
6ND1	0440	0.96264	2.19	0.9398	2.85	0.34085	6.38	0.36661	5.17	0.47171	5.75
6LBA	0868	0.95499	3.09	0.91082	4.39	-	-	-	-	0.7778	5
4CG5	2511	0.77064	4.54	0.74695	4.75	0.62759	4.5	0.56037	5.28	0.67167	4.62
5A5T	3056	0.81357	4.94	0.63469	6.44	-	-	-	-	0.30431	10.44
5FUA	3283	0.91924	3.8	0.76239	3.54	-	-	-	-	0.35166	9.67
5FWP	3340	0.60359	4.93	0.28751	6.37	0.70381	4.6	0.35186	7.76	0.46818	7.83
5N9Y	3605	0.98638	1.63	0.93879	3.45	0.64201	6.52	0.33783	8	0.28889	6.99
5OWX	3856	0.95968	1.8	0.96099	1.79	0.61209	5.14	0.97002	1.52	0.49601	5.43
5OYG	3861	0.96613	1.84	0.96555	1.85	0.96401	2.57	0.96133	2.16	0.96216	2.13
6I2T	4400	0.96935	1.19	0.96801	1.28	-	-	-	-	0.78098	4.26
6IBC	4447	0.96163	3.21	0.96225	3.19	-	-	-	-	0.45082	9.68
6QVB	4646	0.97517	1.87	0.93356	3.41	0.55235	5.82	0.97236	1.99	0.50982	5.49
3J22	5465	0.95537	2.13	0.32164	2.29	0.2762	4.69	0.26772	5.09	0.34264	3.85
3J94	6204	0.97037	3.15	0.82276	7.69	-	-	-	-	0.24306	8.28
3J9P	6267	0.93539	2.91	0.78613	6.23	-	-	-	-	0.46495	8.02
3JCL	6526	0.66828	5.52	0.551	9.27	-	-	-	-	0.30938	10.49
5WSN	6685	0.98459	1.64	0.9726	2.28	0.5907	3.74	0.61073	4.22	0.35732	6.17
6D83	7453	0.99247	1.21	0.61587	5.39	-	-	-	-	0.30588	5.52
5I08	8069	0.68409	4.69	0.21709	8	-	-	-	-	0.26145	9.48
5VHW	8685	0.77635	4.57	0.50887	5.42	-	-	-	-	0.55542	5.7
5WC0	8794	0.979	2.01	0.94346	3.35	0.36977	8.21	0.35873	8.64	0.49226	7.38
6N1Q	9317	0.98335	1.92	0.98395	1.86	-	-	-	-	0.40926	8.93
5GQH	9535	0.85824	3.82	0.87105	3.74	0.97144	1.98	0.83024	4.4	0.85584	3.82
6AJ2	9631	0.95211	1.89	0.93772	2.21	0.28318	4.09	0.94192	1.75	0.43434	5.69
6ZQJ	11366	0.83787	3.66	0.53811	6.62	0.25571	6.1	0.22379	8.59	0.35574	9.02
6ZYX	11579	0.89977	3.18	0.72643	4.79	-	-	-	-	0.568	5.35
7A1D	11606	0.98586	2.18	0.97634	2.84	-	-	-	-	0.7811	5.18
7B6D	12052	0.95676	2.14	0.8224	2.53	0.17771	8.6	0.16224	8.81	0.36888	9.02
6OFJ	20047	0.92929	2.72	0.47096	2.7	0.87626	3.56	0.89339	3.36	0.54133	4.81
6PUR	20479	0.97203	3.63	0.73229	11.45	-	-	-	-	0.31415	11.6
6PW9	20501	0.96439	1.61	0.96201	1.77	0.37913	8.23	0.89621	1.53	0.76163	3.37
6PWP	20510	0.97319	2.25	0.1794	7.79	0.17997	9.14	0.23555	7.75	0.23122	9.51
6U9E	20695	0.79303	5.2	0.74827	6.05	-	-	-	-	0.49225	8.46
6UC2	20725	0.99056	1.79	0.97901	2.65	-	-	-	-	0.38523	11.47
6UZ2	20950	0.96725	2.19	0.46409	3.28	0.96447	2.19	0.96674	2.49	0.89369	4.04
6V9I	21121	0.90467	2.77	0.76586	4.07	0.85187	2.37	0.86019	2.09	0.82304	4.12
6VFI	21173	0.97855	1.02	-	-	0.65387	3.25	0.98	0.99	0.97224	1.21
6VOA	21259	0.76264	4.99	0.51998	7.46	-	-	-	-	0.37291	9.57
6XJX	22216	0.96983	2.04	0.81516	3.97	0.47148	5.98	-	-	0.30649	6.39
7KAL	22774	0.92333	2.5	0.46268	5.88	-	-	-	-	0.35124	5.63
7L30	23147	0.74319	5.1	0.59959	7.11	0.27137	4.07	0.22403	2.7	0.38429	8.78
6LXE	30006	0.86295	2.59	0.8842	2.52	-	-	-	-	0.85191	3.08
6M1D	30041	0.9062	4.27	0.85537	5.65	-	-	-	-	0.32525	8.53
6M66	30114	0.89847	2.85	0.64944	5.51	-	-	-	-	0.27863	9.6

## Sheet: Fig. 5
PDB ID	EMDB ID	PDB structure		EMBuild		phenix.dock_in_map		DEMO-EM		DEMO-EM+AlphaFold2 structure		gmfit
		CC_box	CC_mask	CC_box	CC_mask	CC_box	CC_mask	CC_box	CC_mask	CC_box	CC_mask	CC_box	CC_mask
6GZV	0103	0.7921	0.808	0.7567	0.7714	0.7501	0.7652	0.4112	0.404	0.5694	0.5254	0.5171	0.4005
6HV8	0287	0.7449	0.7167	0.7247	0.7014	0.705	0.6627	0.4259	0.4447	0.7218	0.6731	0.7048	0.6555
6N52	0346	0.7168	0.7833	0.7184	0.7781	0.5519	0.4909	0.6652	0.6272	0.6351	0.5961	0.5234	0.3881
6ND1	0440	0.6064	0.8204	0.5121	0.6988	0.4501	0.5834	0.3067	0.3094	0.2927	0.289	0.3488	0.4145
6LBA	0868	0.7698	0.778	0.7041	0.6861	0.5909	0.5177	-	-	-	-	0.6206	0.5572
4CG5	2511	0.6512	0.381	0.6532	0.4967	0.6229	0.469	0.7125	0.5868	0.7178	0.5666	0.5851	0.4794
5A5T	3056	0.6651	0.5124	0.6903	0.6158	0.6102	0.5039	-	-	-	-	0.4264	0.2585
5FUA	3283	0.8402	0.6096	0.8349	0.6996	0.779	0.7174	-	-	-	-	0.6661	0.4847
5FWP	3340	0.9087	0.758	0.7531	0.6662	0.5371	0.4857	0.8872	0.7633	0.8691	0.7411	0.6933	0.523
5N9Y	3605	0.7911	0.8249	0.7572	0.778	0.686	0.6196	0.6694	0.5993	0.5571	0.4694	0.4617	0.3197
5OWX	3856	0.7097	0.7262	0.6897	0.7533	0.6845	0.7476	0.5546	0.5348	0.7016	0.7429	0.4046	0.3137
5OYG	3861	0.6867	0.8283	0.6425	0.7726	0.6426	0.7643	0.6282	0.7061	0.643	0.7383	0.6229	0.7108
6I2T	4400	0.8315	0.77	0.8159	0.7577	0.8024	0.7318	-	-	-	-	0.7449	0.6028
6IBC	4447	0.9127	0.7482	0.8841	0.6891	0.8787	0.6687	-	-	-	-	0.6721	0.349
6QVB	4646	0.8603	0.749	0.8056	0.7518	0.7078	0.5713	0.7236	0.6372	0.8135	0.7355	0.4933	0.3054
3J22	5465	0.8212	0.6408	0.8421	0.7029	0.5468	0.6704	0.3871	0.3299	-0.0311	0	0.5987	0.4895
3J94	6204	0.8379	0.7629	0.841	0.7328	0.6269	0.3689	-	-	-	-	0.5726	0.3361
3J9P	6267	0.7426	0.7884	0.7083	0.7153	0.5558	0.4044	-	-	-	-	0.4554	0.2672
3JCL	6526	0.7235	0.7428	0.4516	0.3834	0.2744	0.1668	-	-	-	-	0.2726	0.1934
5WSN	6685	0.8367	0.7087	0.8728	0.7437	0.8573	0.7122	0.7107	0.5886	0.7715	0.5943	0.583	0.415
6D83	7453	0.7951	0.7592	0.7856	0.7418	0.4688	0.4299	-	-	-	-	0.4255	0.1834
5I08	8069	0.701	0.711	0.5345	0.454	0.1583	0.1343	-	-	-	-	0.2654	0.12
5VHW	8685	0.7901	0.7539	0.7127	0.6822	0.5027	0.4341	-	-	-	-	0.6295	0.5708
5WC0	8794	0.8587	0.7802	0.8577	0.7569	0.8176	0.671	0.7192	0.4897	0.7337	0.5243	0.6408	0.4266
6N1Q	9317	0.8609	0.7757	0.8357	0.7402	0.8335	0.7347	-	-	-	-	0.5339	0.3357
5GQH	9535	0.6268	0.5975	0.6208	0.6276	0.6208	0.6032	0.6481	0.6337	0.6354	0.6226	0.5626	0.471
6AJ2	9631	0.8327	0.8016	0.822	0.7832	0.7902	0.7218	-0.0269	0	0.8171	0.7599	0.5188	0.3385
6ZQJ	11366	0.6845	0.7546	0.5493	0.6427	0.2897	0.2653	0.3915	0.4609	0.3365	0.3432	0.3034	0.2655
6ZYX	11579	0.6918	0.719	0.561	0.6436	0.464	0.5102	-	-	-	-	0.3532	0.2976
7A1D	11606	0.8372	0.7354	0.855	0.7756	0.8054	0.6712	-	-	-	-	0.6935	0.5351
7B6D	12052	0.9233	0.7657	0.9117	0.7543	0.8398	0.7221	0.3634	0.2154	0.5927	0.4729	0.724	0.4107
6OFJ	20047	0.4771	0.387	0.5345	0.5092	0.422	0.2836	0.6017	0.5845	0.606	0.5692	0.5203	0.4261
6PUR	20479	0.7356	0.8108	0.7112	0.7158	0.4483	0.2148	-	-	-	-	0.4693	0.3478
6PW9	20501	0.714	0.7032	0.6857	0.7092	0.6745	0.6789	0.4913	0.3501	0.6494	0.656	0.5044	0.3816
6PWP	20510	0.7999	0.8659	0.7545	0.7747	0.4646	0.4144	0.6369	0.4994	0.6201	0.5266	0.5137	0.4135
6U9E	20695	0.7962	0.8169	0.6359	0.6012	0.5116	0.3652	-	-	-	-	0.3918	0.214
6UC2	20725	0.601	0.7528	0.5267	0.6156	0.4866	0.5464	-	-	-	-	0.2696	0.2365
6UZ2	20950	0.6869	0.7806	0.6447	0.7368	0.4062	0.588	0.6305	0.7234	0.6419	0.7366	0.5512	0.5315
6V9I	21121	0.6651	0.5235	0.8907	0.7445	0.7211	0.5578	0.8463	0.7283	0.8485	0.7194	0.8641	0.6843
6VFI	21173	0.8537	0.7827	0.8505	0.7972	-	-	0.8248	0.7354	0.8415	0.7728	0.8375	0.7651
6VOA	21259	0.6882	0.5763	0.6752	0.5494	0.5265	0.3736	-	-	-	-	0.4774	0.2187
6XJX	22216	0.6857	0.8062	0.6567	0.7366	0.5826	0.5337	0.5821	0.523	-	-	0.422	0.2001
7KAL	22774	0.6286	0.8221	0.6016	0.7467	0.413	0.4451	-	-	-	-	0.4231	0.1738
7L30	23147	0.8965	0.836	0.6861	0.604	0.531	0.3304	0.3252	0.443	-0.0007	0	0.4114	0.2242
6LXE	30006	0.8491	0.7044	0.8089	0.6825	0.8092	0.7012	-	-	-	-	0.7628	0.5949
6M1D	30041	0.6905	0.7555	0.6589	0.7032	0.5746	0.4905	-	-	-	-	0.5755	0.3676
6M66	30114	0.6421	0.751	0.5898	0.6959	0.4599	0.4415	-	-	-	-	0.45	0.313

## Sheet: Fig. 6a-d
PDB ID	EMDB ID	PDB structure		EMBuild				Phenix.dock_in_map				gmfit
		CC_box	CC_mask	TM-score	RMSD (Å)	CC_box	CC_mask	TM-score	RMSD (Å)	CC_box	CC_mask	TM-score	RMSD (Å)	CC_box	CC_mask
6GNI	0044	0.837	0.6288	0.9938	1.11	0.8961	0.7048	0.99444	1.07	0.8966	0.7104	0.9026	3.05	0.8207	0.5219
6HWI	0290	0.8535	0.755	0.92304	2.59	0.8909	0.7954	0.31572	2.12	0.5956	0.7697	0.37173	4.15	0.7179	0.5974
6HWW	0291	0.8264	0.7587	0.93861	2.23	0.7009	0.7162	-	-	-	-	0.41122	5.44	0.4432	0.4298
5MD9	3478	0.8273	0.6399	0.99088	1.19	0.8638	0.7451	0.17516	3.38	0.4302	0.6442	0.27389	9.72	0.6174	0.4512
5N97	3604	0.8272	0.4576	0.96321	3.78	0.9501	0.8384	0.95142	4.33	0.9384	0.8148	0.41665	9.33	0.6406	0.5609
5L93	4015	0.7439	0.7529	0.38495	1.91	0.4666	0.6726	0.22577	6.47	0.2675	0.2202	0.25954	4.92	0.3867	0.3447
6T61	10381	0.7156	0.7696	0.99642	1.09	0.6724	0.7547	0.89381	6.44	0.3961	0.3862	0.30743	12.51	0.218	0.1626
6Z5J	11078	0.3928	0.5909	0.96581	2	0.452	0.6878	0.3278	1.41	0.3054	0.6103	0.43305	8.68	0.1763	0.2655
6Z9M	11123	0.6115	0.6973	0.37304	8.37	0.3075	0.3493	-	-	-	-	0.21619	8.33	0.1825	0.1782
7ASH	11894	0.6678	0.7315	0.57527	2.68	0.3917	0.483	0.27511	12.55	0.2983	0.2942	0.24015	14.22	0.2078	0.1386
7BLN	12220	0.8512	0.7388	0.98053	1.97	0.7839	0.5917	0.95315	3.03	0.7295	0.4614	0.40773	5.14	0.521	0.3583
7BLR	12226	0.8325	0.6644	0.96302	2.72	0.7904	0.6424	0.94201	3.51	0.8158	0.7293	0.69931	6.71	0.5911	0.463
7NO2	12487	0.7175	0.7805	0.91754	2.72	0.5861	0.6664	0.91493	2.6	0.5445	0.5681	0.44625	5.79	0.3362	0.3017
7OVR	13088	0.7652	0.6919	0.9787	2.7	0.6688	0.7159	-	-	-	-	0.38204	10.84	0.4008	0.3744
7PTT	13637	0.9208	0.6852	0.87914	4.22	0.8322	0.6423	0.24306	10.89	0.5677	0.3356	0.20259	11.24	0.5736	0.4324
6XF8	22166	0.8148	0.6921	0.98359	2.5	0.7651	0.6401	0.58835	8.78	0.5457	0.4349	0.21286	7.36	0.4217	0.2395

## Sheet: Fig. 7a
Center of bins (main-chain match score)	Number of fragments in bin	Average alignment-score	Standard deviation			Main-chain match score	Alignment-score
-27.5	14	1	0			-16.398	1
-27	16	1	0			-7.12	0.25
-26.5	14	1	0			-14.74	0.888889
-26	22	1	0			-20.543	1
-25.5	48	0.958333	0.201941			-15.271	1
-25	57	0.982456	0.132453			-18.345	1
-24.5	77	0.994805	0.0455842			-13.837	1
-24	74	0.984318	0.064741			-8.516	0.3
-23.5	80	0.991525	0.0496142			-17.929	1
-23	77	0.921846	0.246501			-11.576	0.666556
-22.5	94	0.93394	0.202994			-19.36	1
-22	80	0.950104	0.163786			-9.626	1
-21.5	84	0.965298	0.16298			-5.758	0.5
-21	149	0.943529	0.185676			-12.534	1
-20.5	144	0.965033	0.152001			-10.143	1
-20	148	0.944391	0.198944			-20.728	1
-19.5	175	0.943588	0.179185			-13.058	1
-19	186	0.924462	0.210812			-6.419	0.615385
-18.5	164	0.921148	0.225937			-9.905	0.333333
-18	194	0.881165	0.266199			-8.702	1
-17.5	217	0.86116	0.292162			-19.068	1
-17	226	0.895024	0.24236			-13.675	0.875
-16.5	196	0.912741	0.216121			-15.448	1
-16	215	0.860072	0.277389			-13.038	1
-15.5	223	0.831361	0.311097			-14.365	0.857071
-15	216	0.853566	0.281768			-5.747	0
-14.5	240	0.847164	0.282648			-15.021	0.6
-14	257	0.857739	0.280322			-7.105	0.666667
-13.5	218	0.84939	0.277433			-4.325	1
-13	247	0.82246	0.296346			-6.499	0.428571
-12.5	222	0.759808	0.343769			-13.864	1
-12	200	0.750281	0.32725			-13.641	1
-11.5	182	0.701041	0.355748			-16.829	1
-11	190	0.736267	0.337128			-21.646	1
-10.5	184	0.677412	0.374473			-12.783	1
-10	156	0.66312	0.382349			-17.49	1
-9.5	142	0.603075	0.393198			-12.28	1
-9	169	0.583334	0.386295			-20.368	1
-8.5	142	0.58991	0.406055			-8.432	0.793448
-8	110	0.544269	0.413692			-16.262	1
-7.5	119	0.490058	0.415416			-16.397	1
-7	96	0.436195	0.414505			-18.497	1
-6.5	120	0.448129	0.397265			-14.547	1
-6	99	0.344641	0.352254			-20.498	1
-5.5	92	0.37305	0.39928			-13.776	1
-5	90	0.319936	0.35625			-7.969	1
-4.5	86	0.302596	0.389709			-7.197	1
-4	88	0.243626	0.330263			-20.697	1
-3.5	66	0.241498	0.346753			-13.354	1
-3	80	0.266103	0.376983			-13.987	1
-2.5	57	0.143737	0.305957			-14.684	0.642857
-2	71	0.0598955	0.156633			-16.273	1
-1.5	76	0.0280332	0.0677402			-12.243	0.4998
-1	109	0.0411529	0.118948			-19.023	1
-0.5	86	0.0235413	0.0985717			-16.048	0.6
0	124	0.00894557	0.040216			-16.242	1
						-7.41	0.5
						-20.839	1
						-13.78	1
						-13.862	1
						-14.703	1
						-18.615	1
						-23.033	1
						-14.65	1
						-20.378	1
						-12.214	1
						-14.031	0.833
						-13.794	1
						-7.564	0.6
						-19.165	1
						-8.909	0
						-12.968	0.69975
						-17.058	1
						-17.453	1
						-9.525	1
						-14.494	1
						-15.43	1
						-14.628	1
						-14.988	1
						-14.916	1
						-8.03	0
						-22.427	0.143
						-13.365	0
						-9.53	0
						-12.832	0.571429
						-19.946	1
						-15.536	1
						-18.721	1
						-20.866	1
						-17.285	1
						-17.191	1
						-19.97	1
						-20.663	1
						-17.07	1
						-19.998	1
						-18.875	1
						-17.214	0.5
						-19.649	1
						-18.767	1
						-18.559	1
						-15.792	1
						-17.086	1
						-12.953	1
						-14.337	1
						-15.117	1
						-13.835	1
						-4.739	0.857143
						-9.873	1
						-9.922	0.714
						-5.35	1
						-21.414	1
						-8.878	1
						-6.98	0.5
						-10.996	1
						-11.956	0.333333
						-3.003	0.111111
						-6.865	0.15015
						-16.596	1
						-16.934	1
						-2.702	0
						-9.092	0.867067
						-10.932	0.4002
						-9.847	1
						-8.485	0.375
						-7.401	0.833
						-5.752	0.6
						-14.303	0.389167
						-13.467	1
						-13.136	1
						-18.962	1
						-5.082	0
						-14.339	1
						-11.803	0
						-10.05	0
						-14.049	0.7775
						-10.112	0
						-12.2	0.75
						-13.182	1
						-14.555	1
						-12.47	1
						-19.177	1
						-9.764	1
						-15.78	1
						-19.905	1
						-12.637	0.8
						-18.88	1
						-16.808	1
						-21.052	1
						-18.701	1
						-18.433	1
						-17.959	1
						-14.92	1
						-18.349	1
						-15.898	1
						-11.468	1
						-12.14	0
						-14.029	1
						-13.256	1
						-0.127	0.333333
						-0.332	0
						-0.478	0
						-0.909	0
						-0.19	0
						-0.577	0
						-1.203	0
						-1.086	0.0908182
						-6.011	0
						-0.288	0
						-3.608	0
						-0.661	0.1665
						-0.288	0
						-0.309	0
						-0.62	0
						-2.063	0.142857
						-0.288	0
						-0.288	0
						-0.715	0
						-0.149	0
						-0.266	0
						-0.149	0
						-2.299	0.158053
						-12.866	0.666667
						-9.698	0.50025
						-0.579	0
						-1.43	0.0909091
						-0.584	0
						-7.456	0.333333
						-15.308	1
						-14.185	1
						-14.803	1
						-17.691	1
						-14.7	1
						-16.676	1
						-21.039	1
						-9.816	1
						-16.532	1
						-18.319	1
						-21.297	1
						-15.985	1
						-12.4	0.888722
						-16.687	1
						-10.093	1
						-17.646	1
						-14.492	1
						-7.48	0.875
						-11.923	1
						-13.156	1
						-10.087	1
						-12.847	1
						-10.345	1
						-9.32	0.5
						-14.309	1
						-11.722	1
						-11.046	1
						-22.392	1
						-15.818	1
						-19.063	1
						-13.374	0.6
						-22.805	0.333333
						-16.591	0.166667
						-16.014	0.782435
						-22.499	1
						-14.67	0.882824
						-6.114	0
						-15.753	0.7775
						-11.219	0.4002
						-22.088	1
						-5.369	0.2
						-15.503	1
						-17.775	1
						-15.519	1
						-14.124	1
						-15.077	1
						-17.056	1
						-3.353	0
						-12.141	0
						-16.336	0
						-17.942	0.24975
						-17.169	1
						-17.743	1
						-19.978	1
						-22.044	1
						-17.126	1
						-19.061	1
						-11.015	0
						-25.177	1
						-21.5	1
						-20.324	1
						-25.913	1
						-18.895	1
						-12.489	0
						-21.222	1
						-22.322	1
						-21.864	1
						-17.579	1
						-10.599	1
						-13.256	1
						-14.222	1
						-14.815	1
						-7.401	0.5
						-13.435	1
						-11.269	1
						-16.14	0.666667
						-12.751	1
						-18.888	1
						-17.107	1
						-15.83	1
						-19.627	0.333333
						-17.964	0.166667
						-13.928	1
						-17.916	1
						-22.542	1
						-7.668	0
						-13.957	0.7504
						-20.307	1
						-15.691	1
						-13.22	1
						-12.397	1
						-16.116	0.833
						-20.941	1
						-13.956	1
						-18.054	1
						-16.605	1
						-9.024	0
						-24.462	1
						-10.919	0
						-7.106	0
						-14.98	0.5
						-18.795	1
						-16.803	1
						-19.891	1
						-24.536	1
						-12.453	1
						-13.701	1
						-18.541	1
						-22.867	1
						-21.811	1
						-18.914	1
						-23.049	1
						-18.131	1
						-18.318	1
						-18.969	1
						-18.562	1
						-21.355	1
						-16.785	1
						-13.618	1
						-14.237	1
						-22.833	1
						-13.609	1
						-11.029	1
						-20.384	1
						-18.898	1
						-22.403	1
						-16.692	1
						-20.686	1
						-21.112	1
						-20.722	1
						-11.335	1
						-16.637	1
						-11.795	1
						-12.658	1
						-12.933	1
						-13.746	1
						-12.383	1
						-6.4	0.285429
						-12.976	1
						-19.025	1
						-9.828	0.833333
						-8.013	1
						-18.743	1
						-7.332	1
						-16.871	1
						-11.917	0.167
						-14.034	0.5
						-13.342	0.304
						-14.234	0.666667
						-17.32	1
						-20.275	0.8
						-12.255	0.4
						-17.329	1
						-17.563	1
						-17.452	1
						-17.566	0.666667
						-19.954	0
						-14.306	0.125
						-17.068	0
						-9.832	0
						-10.907	0.208333
						-17.264	1
						-14.819	0.583
						-15.316	1
						-15.174	0.143
						-18.178	1
						-10.076	0.333333
						-4.045	0
						-15.19	1
						-6.899	0
						-7.392	0
						-11.253	0.545455
						-15.606	0.863636
						-19.769	1
						-20.686	1
						-21.465	1
						-18.343	0.727273
						-19.665	1
						-19.766	1
						-9.989	1
						-19.118	1
						-10.215	0.111111
						-9.456	0
						-4.379	0
						-0.411	0
						-3.286	0.0625
						-13.933	1
						-15.633	1
						-11.926	1
						-8.588	0.749875
						-16.384	1
						-17.44	1
						-12.031	0.6
						-14.808	1
						-15.32	1
						-18.104	1
						-16.919	1
						-17.471	1
						-18.307	1
						-18.244	1
						-18.945	0.8
						-12.413	0.4
						-18.529	1
						-16.479	1
						-17.131	1
						-18.239	0.571714
						-17.728	0
						-15.634	0.125
						-15.535	0
						-9.455	0
						-11.591	0.208333
						-17.804	1
						-17.149	1
						-17.639	0.666462
						-6.616	0
						-6.73	0
						-11.576	0.580645
						-15.92	0.863864
						-19.508	1
						-20.182	1
						-20.678	1
						-21.693	1
						-19.036	0.636364
						-21.431	0.8
						-19.428	1
						-19.921	1
						-12.345	1
						-9.358	0.111111
						-8.81	0
						-4.297	0
						-0.398	0
						-3.826	0.0769231
						-16.703	1
						-17.602	1
						-15.84	1
						-10.235	1
						-11.375	0.4
						-17.265	1
						-16.005	1
						-14.482	0.499583
						-14.577	1
						-18.428	1
						-14.026	1
						-16.748	1
						-18.202	1
						-16.547	0.8
						-11.724	0.4
						-17.226	1
						-16.618	1
						-18.285	1
						-17.317	0.571714
						-19.876	0
						-15.749	0.125
						-16.88	0
						-8.661	0
						-11.821	0.208333
						-17.352	1
						-17.217	1
						-16.929	0.666462
						-6.098	0
						-8.458	0
						-18.9	1
						-12.081	0.580645
						-16.85	0.863864
						-19.067	1
						-20.828	1
						-20.351	1
						-18.808	0.636364
						-17.495	1
						-19.868	1
						-13.383	1
						-18.171	0.666667
						-17.207	1
						-9.517	0.111111
						-8.635	0
						-4.357	0
						-0.44	0
						-4.221	0.0769231
						-19.847	0
						-15.606	0.125
						-17.869	0
						-10.418	0
						-12.111	0.208333
						-17.973	1
						-18.229	1
						-17.357	0.666462
						-10.308	0
						-4.082	0
						-6.826	0
						-6.604	0
						-17.449	1
						-11.517	0.5625
						-16.556	0.863864
						-19.621	1
						-20.6	1
						-21.096	1
						-21.222	0.8
						-19.57	0.636364
						-17.574	1
						-19.552	1
						-13.612	1
						-10.34	0.111111
						-8.816	0
						-4.54	0
						-0.39	0
						-3.747	0.0769231
						-15.535	1
						-14.616	1
						-10.431	1
						-12.542	1
						-17.149	1
						-15.627	1
						-14.95	0.6
						-13.402	1
						-17.54	1
						-15.499	1
						-16.303	1
						-14.61	1
						-16.503	1
						-17.223	0.846
						-16.027	1
						-15.292	1
						-22.564	1
						-14.757	1
						-20.38	1
						-13.001	0.636364
						-13.771	1
						-16.088	1
						-15.068	1
						-19.533	1
						-14.949	0.62475
						-16.509	1
						-16.461	0.636364
						-13.087	0.8001
						-13.23	0.8
						-4.985	0
						-7.392	0.0333667
						-9.258	0.333
						-3.569	0
						-6.61	0
						-2.196	0
						-5.908	0
						-1.254	0
						-19.065	1
						-0.226	0
						-4.074	0.111111
						-6.533	0.0555556
						-4.722	0.222222
						-3.213	0
						-6.548	0
						-6.728	0.1002
						-4.093	0
						-2.63	0
						-1.619	0
						-1.001	0
						-7.858	0
						-5.334	0.0715714
						-3.699	0
						-4.403	0
						-3.797	0
						-7.485	0.1
						-8.999	0
						-6.557	0
						-2.029	0
						-3.212	1
						-10.619	1
						-16.34	1
						-17.534	1
						-18.824	1
						-16.927	1
						-6.37	1
						-15.378	1
						-5.01	0.867067
						-8.675	1
						-7.716	1
						-9.943	1
						-15.378	1
						-7.047	1
						-3.212	0.3
						-3.223	1
						-10.579	1
						-12.346	1
						-13.675	1
						-21.56	1
						-11.369	1
						-19.033	1
						-14.042	1
						-15.942	1
						-3.724	0.75
						-17.187	1
						-14.161	1
						-18.161	1
						-14.452	1
						-8.276	0.777778
						-11.113	0.8
						-12.908	1
						-20.462	1
						-19.841	0.833333
						-15.945	1
						-15.878	1
						-23.601	1
						-4.601	0.867067
						-16.203	1
						-17.848	1
						-16.075	1
						-20.412	1
						-8.282	1
						-6.421	0.857
						-9.124	1
						-12.092	1
						-17.937	1
						-23.074	1
						-7.942	0
						-6.009	0
						-6.665	0.142714
						-17.577	0
						-4.78	0.0222444
						-7.647	1
						-3.973	0
						-4.454	0
						-10.52	0
						-17.726	0.846
						-10.405	1
						-15.858	1
						-17.579	1
						-22.253	1
						-19.955	1
						-12.606	0.636364
						-11.243	1
						-15.051	1
						-17.501	1
						-20.343	1
						-16.22	1
						-12.331	0.5
						-22.834	1
						-15.832	1
						-18.2	0.636364
						-10.052	0.636545
						-10.978	0.2
						-7.285	0
						-8.302	0.0333
						-13.892	0.1998
						-4.013	0
						-8.44	0
						-3.467	0
						-10.982	0
						-3.464	0
						-1.286	0
						-0.296	0
						-3.031	0
						-8.854	0
						-6.871	0.0617231
						-11.444	0.167
						-4.534	0
						-1.856	0
						-1.856	0
						-0.921	0
						-4.714	0
						-1.67	0
						-3.543	0.05005
						-7.624	0.1001
						-6.609	0
						-7.092	0
						-3.242	0.4285
						-2.611	0.111111
						-3.286	1
						-3.286	1
						-9.558	1
						-15.147	1
						-18.804	1
						-20.154	1
						-16.503	1
						-5.236	1
						-3.228	1
						-13.421	1
						-5.476	0.874687
						-8.068	1
						-10.003	1
						-15.834	1
						-10.597	1
						-3.297	0.4285
						-3.291	1
						-9.814	1
						-11.696	1
						-15.717	1
						-12.272	1
						-20.07	1
						-16.379	1
						-20.459	1
						-10.848	1
						-3.797	0.749833
						-18.92	1
						-16.514	1
						-13.985	1
						-3.222	1
						-18.325	1
						-12.305	0.6802
						-19.809	1
						-16.752	0.833333
						-15.074	1
						-10.299	0.8
						-18.516	1
						-16.052	1
						-22.162	1
						-17.762	1
						-15.55	1
						-18.496	1
						-7.728	1
						-6.414	0.833
						-9.506	0.333333
						-15.947	1
						-17.533	1
						-11.847	1
						-6.119	0
						-4.147	0
						-5.369	0.0769231
						-13.241	0
						-4.333	0.0222444
						-3.627	0
						-18.545	1
						-3.768	0
						-7.774	0
						-17.223	0.846462
						-16.098	1
						-13.508	1
						-20	1
						-19.473	1
						-11.853	0.5999
						-12.535	1
						-14.012	1
						-16.783	1
						-14.406	1
						-20.452	1
						-14.883	0.727
						-17.464	1
						-17.923	0.6003
						-14.964	0.428571
						-12.175	1
						-7.677	0.176471
						-7.88	0
						-9.345	0.24975
						-3.864	0
						-8.109	0
						-2.532	0
						-2.958	0.0202222
						-3.927	0.0625625
						-3.947	0.749833
						-5.47	0
						-1.575	0
						-1.448	0
						-0.848	0
						-2.385	0.0833333
						-2.616	0
						-13.63	1
						-4.381	0.142857
						-6.719	0
						-6.901	0.077
						-10.518	0
						-2.339	0
						-19.952	1
						-15.292	1
						-17.43	1
						-18.004	1
						-10.026	0.625
						-3.222	1
						-11.181	0.8
						-18.764	1
						-18.963	0.833333
						-17.383	1
						-10.696	1
						-16.063	1
						-23.436	1
						-15.998	1
						-17.924	1
						-17.018	1
						-19.665	1
						-15.292	1
						-8.628	1
						-7.728	0.833
						-9.949	1
						-15.951	1
						-22.518	1
						-6.416	0
						-6.287	0
						-6.481	0.142714
						-15.061	0
						-4.674	0.0222444
						-3.917	0
						-4.546	0
						-11.63	0
						-16.813	1
						-7.35	0.0584706
						-1.911	0
						-5.732	0.5
						-14.468	0
						-16.077	0.1998
						-10.73	0.5334
						-3.164	0.273
						-7.149	0
						-8.882	0
						-7.058	0
						-3.996	0.2001
						-6.632	0
						-13.557	0.1
						-7.979	0.142714
						-14.221	0.823529
						-15.928	0.125125
						-8.356	0.833
						-11.173	0.285714
						-12.277	0.3997
						-6.485	0.3125
						-10.054	0.166667
						-2.317	0
						-9.53	1
						-7.249	0.6
						-11.785	0
						-14.471	0.807692
						-14.578	0.818182
						-7.882	0
						-13.388	0.692192
						-10.414	0.8
						-2.549	0
						-5.786	0
						-11.751	0.259556
						-14.628	0.277667
						-7.194	1
						-14.13	0.473921
						-7.229	0
						-10.303	0.0436087
						-6.21	0
						-5.237	0
						-4.255	0
						-19.117	1
						-6.646	0.1
						-17.437	0.636545
						-16.861	1
						-15.426	1
						-16.514	1
						-17.154	0.181636
						-10.525	0
						-14.183	1
						-15.937	1
						-15.474	1
						-16.769	1
						-10.304	0.416667
						-10.208	0
						-12.975	0
						-14.837	0.16
						-17.355	0
						-13.346	0.0711429
						-13.99	0
						-8.741	0
						-11.181	0.0909091
						-5.399	0
						-12.405	0
						-12.307	0.117882
						-2.147	0
						-5.647	0
						-11.49	0
						-12.863	0.0588824
						-14.498	0
						-11.311	0.4002
						-13.562	0.705882
						-16.509	1
						-18.298	0.4
						-17.534	0.714
						-12.037	0.1998
						-12.425	0
						-14.197	0
						-19.769	0.333
						-18.544	0.0473333
						-14.639	0.166833
						-14.844	0.0472381
						-16.885	0.411412
						-17.294	0.333333
						-17.668	0.3003
						-14.339	0.875
						-14.901	0.3336
						-17.902	0
						-11.23	0
						-12.593	0
						-7.376	0
						-3.221	0.2
						-14.387	1
						-3.236	0.285714
						-10.561	0.5
						-14.832	1
						-8.628	1
						-13.159	1
						-13.794	0.444111
						-13.582	1
						-2.619	1
						-10.521	0.384615
						-19.744	1
						-4.892	0.125
						-4.2	0.4998
						-6.401	0
						-8.515	0.5
						-5.995	0.091
						-13.616	1
						-5.83	0.363364
						-4.713	0.222222
						-1.029	0
						-0.944	0
						-16.648	0
						-0.963	0
						-1.637	0
						-8.88	0
						-4.458	0
						-7.066	0
						-2.902	0
						-13.445	1
						-9.777	0.7336
						-7.179	0.4
						-12.235	0.9
						-13.824	1
						-3.241	0.181636
						-13.147	0.7336
						-5.941	0.571429
						-15.559	1
						-12.486	0.12525
						-13.124	0.846462
						-17.164	0.117765
						-15.496	1
						-11.863	0
						-8.669	0.2
						-19.166	1
						-10.893	0.888889
						-7.737	0
						-10.552	0.333333
						-15.57	0
						-9.69	0
						-11.359	0.0564528
						-0.451	0.333333
						-17.501	0
						-1.065	0.375
						-12.887	0
						-17.24	0
						-15.899	0
						-10.731	0
						-4.54	0
						-15.226	0
						-11.162	0.1
						-8.328	0.0769231
						-3.947	0
						-0.388	0
						-1.796	0
						-0.369	0
						-14.582	0.611556
						-6.881	0
						-4.111	0
						-1.533	0
						-1.533	0
						-12.518	0
						-3.086	0
						-8.645	0.2
						-0.001	0
						-0.001	0
						-0.001	0
						-6.002	0.0455909
						-1.887	0
						-1.304	0
						-5.36	0
						-0.002	0.0667333
						-15.356	0.0584706
						0	0
						0	0
						-1.256	0.238
						-1.08	0
						-0.478	0
						-5.689	0.470588
						-10.31	0.125
						-15.391	0.0715
						-6	0.733333
						-1.171	0
						-3.551	0.374667
						-1.885	0
						-8.965	0.39975
						-4.592	0.0909091
						-1.857	0
						-6.814	0.1001
						-10.528	0.111111
						-7.18	0
						-9.084	0.0667333
						-4.575	0
						-1.959	0
						-4.238	0
						-2.952	0
						-6.992	0.111111
						-14.477	0.799933
						-5.932	0.2
						-1.024	0
						-1.005	0
						-3.779	0
						-3.222	0.176647
						-8.959	0.333333
						-8.936	0.714
						-2.189	0
						-2.708	0
						-13.955	0
						-6.352	0
						-7.725	0.470412
						-4.986	0.111111
						-12.3	0.272727
						-14.421	0.167111
						-15.906	0.636545
						-13.198	0.214286
						-12.932	0.0497
						-11.499	0.5
						-14.27	0.166667
						-17.391	0
						-13.95	0
						-16.247	1
						-13.754	0.1665
						-15.379	0.053
						-14.874	1
						-14.407	0.929
						-6.916	0
						-10.008	1
						-12.351	0.3
						-16.309	0.153923
						-15.902	1
						-17.1	0.2
						-16.777	1
						-16.504	1
						-14.165	0.667
						-15.423	0
						-15.375	0.0769231
						-8.883	0
						-9.748	0
						-13.589	0
						-1.058	0.0154
						-9.736	0
						-12.826	0
						-13.91	1
						-7.461	1
						-15.397	0.833778
						-16.349	0.882824
						-11.351	0.4002
						-16.367	1
						-10.389	0
						-16.162	0.0625625
						-11.821	0
						-15.943	0.624812
						-8.927	0.571429
						-15.681	0.888889
						-14.349	1
						-11.895	0.833
						-9.153	0.25
						-3.03	0.142857
						-3.03	0
						-3.035	0.4
						-11.687	0.133333
						-15.305	1
						-16.725	0.273
						-15.69	0.0625
						-16.14	1
						-17.741	1
						-17.046	1
						-12.967	0.6
						-9.18	0.384923
						-16.877	0.7002
						-12.145	0.111222
						-16.545	0.8
						-16.516	0.923
						-3.069	0
						-4.595	0
						-2.387	0
						-9.212	0.444167
						-9.552	1
						-15.192	0.6
						-10.86	0.2002
						-12.374	0.62475
						-6.094	0.545727
						-13.032	0.777778
						-7.467	0.428571
						-9.04	1
						-15.1	1
						-14.821	0.4002
						-9.262	0.833333
						-12.246	0.363636
						-15.967	1
						-7.791	0.7004
						-6.269	0.833333
						-7.107	1
						-8.758	0.499714
						-4.943	0.714
						-17.012	1
						-9.395	0.312375
						-13.555	1
						-8.656	0.4
						-12.368	0.833
						-14.741	0.9
						-12.625	0.916667
						-5.366	0.162698
						-9.239	0.315526
						-12.891	0.444444
						-12.084	0.375
						-10.382	0.388889
						-8.925	1
						-13.777	0.8
						-8.679	0.454364
						-10.504	0.785571
						-11.848	1
						-11.574	0.6
						-8.816	0.833333
						-13.005	0.875
						-10.065	1
						-11.773	1
						-10.577	0.278
						-13.764	0.714
						-16.875	0.62475
						-7.521	0.687187
						-10.228	0.444667
						-10.358	0.867
						-14.666	1
						-17.998	0.385
						-12.841	0.416667
						-3.007	0
						-8.937	0.352941
						-10.308	1
						-9.038	0.5
						-11.883	1
						-10.431	0.5004
						-10.95	0.25
						-13.132	0.375
						-12.293	1
						-7.593	0.363636
						-10.347	1
						-6.738	0.5
						-11.737	1
						-8.35	1
						-14.491	1
						-9.025	1
						-8.903	0.923077
						-11.728	1
						-13.213	0.909
						-15.501	1
						-16.073	1
						-11.148	0.874687
						-14.372	0.62475
						-13.706	1
						-16.162	0.875
						-16.63	1
						-17.424	0.5
						-12.25	0.50025
						-7.56	0.205706
						-3.108	0
						-7.692	0.588176
						-12.388	0.222
						-12.139	0.125125
						-10.612	0.6
						-13.628	0.417083
						-12.761	1
						-7.67	0.545727
						-10.009	0.571071
						-10.771	0.8496
						-10.335	0.6
						-11.706	0
						-12.304	0.2
						-13.955	0.625
						-8.04	0.5
						-9.149	1
						-9.742	1
						-13.009	1
						-13.449	1
						-11.946	1
						-13.779	0.62475
						-8.501	0.5
						-13.342	0.666556
						-11.863	0.7336
						-13.395	0.6
						-16.844	0.538
						-9.478	0.83325
						-3.039	0
						-16.325	1
						-14.112	0.714
						-11.374	1
						-9.111	0.6664
						-5.975	0.428571
						-10.435	0.933333
						-16.129	0.8
						-14.925	0.375
						-15.454	0.769
						-14.24	0.25025
						-7.847	0.142857
						-9.107	0.7225
						-11.159	0.4998
						-10.627	0.857
						-7.473	0.692154
						-10.838	0.7
						-12.081	0.76181
						-8.938	1
						-11.685	0.454364
						-9.361	0.714214
						-12.323	0.833
						-10.424	0.5
						-13.378	0.75
						-10.883	0.618857
						-12.974	1
						-15.072	0.333333
						-14.809	1
						-12.256	1
						-6.883	0.812875
						-11.678	1
						-14.577	0.4664
						-5.139	0.666667
						-16.314	1
						-18.185	1
						-4.989	1
						-16.905	1
						-3.541	0
						-4.937	0.0434348
						-4.612	0
						-5.839	0
						-4.589	0.142857
						-11.436	0
						-15.579	0.125
						-5.774	0.0666667
						-3.339	0
						-6.001	0
						-5.905	0
						-1.5	0
						-3.135	0
						-1.669	0
						-1.296	0
						-1.384	0
						-11.169	0
						-1.233	0
						-1.896	0
						-7.24	0.0909091
						-1.896	0
						-1.896	0
						-1.896	0
						-12.191	0.666667
						-14.674	0.916667
						-8.183	0.571714
						-0.472	0
						-12.695	1
						-4.22	0.6
						-12.294	1
						-14.735	0.947368
						-12.812	0.62475
						-2.347	0
						-10.682	1
						-10.823	0.375
						-9.692	0.166667
						-16.886	0.913478
						-17.14	1
						-13.75	1
						-2.029	0
						-10.071	1
						-16.063	1
						-11.162	1
						-15.311	1
						-14.835	1
						-19.057	1
						-16.799	1
						-10.121	1
						-11.025	1
						-18.116	1
						-15.145	1
						-14.009	1
						-16.092	1
						-13.114	1
						-15.527	1
						-15.499	0.4664
						-0.554	0
						-19.589	1
						-15.988	1
						-17.559	1
						-6.658	1
						-18.874	1
						-9.156	0.26113
						-15.918	1
						-11.232	0.428786
						-18.671	0.259259
						-20.316	0.166267
						-16.346	0.3
						-4.763	0.238
						-0.004	0
						0	0
						0	0
						0	0
						0	0
						0	0
						-2.507	0
						-1.297	0
						-13.98	0
						-13.249	0.142857
						-9.899	0.235529
						-6.213	0
						-7.05	0
						-2.495	0
						-12.64	0
						-6.64	0
						-12.554	0.05
						-6.932	0
						-9.105	0.0178571
						-12.394	0
						-13.307	0.1
						-18.239	0.166667
						-1.732	0
						-1.294	0
						-5.688	0
						-1.295	0
						-1.438	0
						-5.541	0
						-1.796	0
						-1.796	0
						-1.796	0
						-1.796	0
						-9.561	0.444444
						-13.535	1
						-13.294	1
						-1.585	0
						-18.648	1
						-19.271	0.8
						-11.287	1
						-17.615	0.941176
						-15.211	0.62475
						-6.885	0
						-9.709	0.833
						-10.242	0.375
						-6.239	0
						-20.362	1
						-17.518	1
						-15.351	1
						-1.295	0
						-15.226	1
						-14.587	1
						-14.57	1
						-19.084	1
						-16.833	1
						-17.214	1
						-5.114	0
						-11.796	1
						-11.234	1
						-9.005	1
						-17.094	1
						-11.115	1
						-13.21	1
						-10.467	1
						-12.991	1
						-14.943	1
						-17.743	0.167
						-8.923	0.0833333
						-13.197	1
						-19.024	1
						-15.609	1
						-9.898	1
						-8.666	1
						-11.913	1
						-15.402	1
						-9.552	1
						-15.17	1
						-16.061	1
						-12.771	1
						-12.85	1
						-11.006	1
						-11.985	1
						-8.698	1
						-12.999	0.6
						-14.495	1
						-13.129	1
						-15.783	0.636364
						-13.205	1
						-10.037	0.363636
						-16.475	1
						-13.572	0.6498
						-12.753	1
						-12.974	0.749875
						-10.072	1
						-15.061	1
						-14.885	1
						-13.211	1
						-6.904	1
						-10.496	1
						-13.101	0.777778
						-14.867	1
						-3.551	0
						-4.423	0
						-11.718	0
						-11.224	0
						-11.705	0.036
						-6.622	0.0713571
						-1.83	0
						-5.574	0.0526842
						-4.017	0
						-4.274	0.0909091
						-15.774	1
						-8.747	0.167
						-1.5	0
						-1.439	0
						-14.466	1
						-6.53	0
						-10.685	0
						-12.049	0.0714286
						-7.608	0
						-8.867	0.0528947
						-17.141	1
						-1.508	0
						-4.883	0.428571
						-13.468	0.714
						-11.553	0.714
						-12.103	1
						-14.069	0.555556
						-13.221	1
						-16.635	1
						-9.93	0.5
						-9.801	0.666667
						-14.835	1
						-13.699	1
						-7.036	0.8
						-11.318	0.956522
						-12.604	1
						-10.542	0.571429
						-14.1	1
						-22.636	1
						-15.864	1
						-11.138	1
						-11.968	1
						-15.295	1
						-4.47	0
						-4.131	0
						-3.164	0.125
						-6.401	0.333333
						-11.379	1
						-10.88	1
						-21.909	1
						-11.887	1
						-13.459	0.666667
						-13.652	1
						-15.406	1
						-13.563	0.3335
						-14.982	0.765
						-11.719	0.818182
						-17.59	1
						-14.765	1
						-7.116	0
						-15.237	1
						-16.091	1
						-14.194	1
						-14.01	0.833333
						-13.753	1
						-7.791	0.375
						-10.847	0.863636
						-16.715	1
						-16.974	1
						-10.447	1
						-11.809	1
						-14.077	0
						-5.201	0
						-17.839	0
						-17.542	0
						-24.135	1
						-9.723	0
						-22.341	1
						-15.011	1
						-14.68	0.73913
						-20.611	1
						-12.412	0.428667
						-17.682	0.666667
						-17.112	0.428571
						-8.505	0.625
						-19.672	1
						-11.581	1
						-10.89	0.272727
						-13.818	1
						-8.937	0.375
						-11.271	0.1998
						-5.771	0.176471
						-6.503	0.0639574
						-15.216	0.571714
						-4.415	0
						-5.636	0.0415
						-2.517	0
						-1.02	0
						-7.39	0
						-0.314	0
						-0.314	0
						-0.314	0
						-0.314	0
						-0.314	0
						-0.314	0
						-8.086	0.0182963
						-4.956	0
						-5.925	0
						-2.453	0
						-1.13	0
						-4.343	0
						-22.66	1
						-10.296	0.25
						-19.556	1
						-9.744	0.25
						-12.655	0.666667
						-22.474	1
						-24.737	1
						-10.377	0.1998
						-16.618	0.62475
						-12.173	0.6
						-23.812	1
						-12.229	0.6
						-12.759	1
						-14.466	0.62475
						-13.059	0.4002
						-17.106	1
						-13.886	1
						-9.263	0.333333
						-14.173	0.769154
						-21.36	1
						-24.378	1
						-12.793	0.666667
						-19.49	1
						-16.145	0.8
						-23.681	1
						-19.64	1
						-10.912	0.285429
						-23.24	1
						-18.306	1
						-23.028	1
						-20.915	1
						-8.494	0.111111
						-14.091	0.66675
						-13.839	0.5
						-10.05	0.588
						-18.719	1
						-21.853	1
						-15.024	0.5355
						-18.227	0.666667
						-18.079	1
						-12.265	0.777778
						-21.5	1
						-16.809	0.833333
						-12.966	0.1998
						-19.196	0.0909091
						-24.844	0
						-18.858	0
						-10.259	0.2
						-5.955	0
						-14.603	0
						-4.741	0
						-17.347	0
						-10.784	0
						-17.484	1
						-9.916	0
						-25.36	1
						-21.065	1
						-13.378	0.789895
						-20.233	0.8
						-17.373	1
						-8.165	0
						-15.093	1
						-11.548	0.4002
						-7.345	0.1998
						-20.538	1
						-16.412	0.666667
						-20.936	1
						-15.633	0.833333
						-16.794	0.727273
						-11.571	0.384615
						-17.738	1
						-17.525	1
						-7.889	0.3
						-11.307	0.125125
						-5.947	0.0300606
						-5.446	0
						-3.132	0
						-0.848	0
						-6.854	0.111111
						-0.086	0
						-0.086	0
						-0.086	0
						-0.086	0
						-9.328	0.333333
						-0.086	0
						-0.086	0
						-1.357	0
						-1.536	0.117647
						-0.891	0
						-2.129	0
						-5.038	0
						-7.198	0
						-7.596	0
						-5.788	0
						-8.864	0.555333
						-8.905	0.210368
						-20.045	1
						-19.045	1
						-20.31	1
						-23.561	1
						-14.51	0.666667
						-23.394	1
						-9.632	0.1998
						-15.86	0.571714
						-22.463	1
						-19.168	1
						-15.64	1
						-12.934	0.6
						-15.15	1
						-16.233	0.5
						-24.514	1
						-21.379	1
						-23.891	1
						-17.851	1
						-9.004	0.333333
						-15.14	0.777778
						-22.419	1
						-18.895	1
						-26.388	1
						-11.927	0.285714
						-24.259	1
						-14.289	0.8
						-23.64	1
						-17.96	1
						-11.304	0.357143
						-23.692	1
						-18.127	1
						-22.066	1
						-12.256	0.636364
						-24.121	0.8
						-19.327	1
						-20.066	1
						-21.233	1
						-14.952	0.8
						-11.364	0.833
						-20.25	1
						-25.629	1
						-22.076	0.375
						-24.195	1
						-25.712	1
						-20.174	1
						-21.213	1
						-17.399	1
						-26.236	1
						-19.939	1
						-22.06	0.8
						-13.882	0.1998
						-18.34	0.0909091
						-21.52	0
						-17.664	0
						-10.61	0.2
						-6.084	0
						-14.09	0
						-5.333	0
						-17.271	0
						-14.805	0
						-10.55	0
						-25.135	1
						-16.93	1
						-11.045	0.428214
						-16.598	0.909091
						-23.207	1
						-17.675	1
						-13.525	0.380667
						-18.219	0.666667
						-25.195	1
						-23.863	1
						-13.53	0.833333
						-12.135	0.273
						-11.846	1
						-8.78	0.181909
						-12.511	0.62475
						-4.739	0.117647
						-11.25	0.146971
						-4.95	0
						-6.492	0
						-5.06	0
						-3.02	0
						-0.828	0
						-7.323	0.111111
						-0.083	0
						-0.083	0
						-18.294	1
						-0.083	0
						-0.083	0
						-0.083	0
						-0.083	0
						-1.583	0
						-5.532	0
						-1.353	0
						-1.349	0.0833333
						-0.843	0
						-1.649	0
						-1.524	0
						-7.61	0
						-3.963	0
						-18.33	1
						-15.957	0
						-12.905	0.846154
						-9.536	0.2
						-15.91	0.888889
						-19.419	1
						-21.601	1
						-17.12	1
						-13.515	0.8
						-19.831	1
						-24.885	1
						-21.356	0.714
						-18.954	1
						-24.118	1
						-15.166	1
						-19.547	1
						-19.562	0.749875
						-25.199	1
						-21.098	0.8
						-16.747	0.1998
						-16.478	0.0909091
						-23.227	0
						-17.2	0
						-10.822	0.2
						-5.948	0
						-19.728	1
						-11.564	1
						-18.664	0.888611
						-18.586	0.857143
						-20.17	1
						-18.911	1
						-20.663	0.896618
						-16.06	0.499917
						-11.125	1
						-17.123	1
						-14.362	1
						-11.763	1
						-18.015	1
						-19.747	1
						-14.483	1
						-22.44	1
						-16.637	1
						-22.227	0.833333
						-24.198	1
						-22.974	1
						-8.959	0.428571
						-24.541	1
						-25.334	1
						-19.062	1
						-10.355	1
						-17.146	1
						-19.004	0.888611
						-19.551	1
						-21.236	1
						-15.542	1
						-20.518	0.970515
						-17.15	0.583333
						-11.284	1
						-19.2	1
						-15.281	1
						-11.99	1
						-17.034	1
						-14.615	1
						-19.496	1
						-14.063	1
						-22.448	1
						-16.978	1
						-21.215	0.833333
						-25.053	1
						-23.001	1
						-9.114	0.5
						-22.418	1
						-23.3	0.889
						-24.279	1
						-18.518	1
						-10.496	1
						-18.932	0.888611
						-19.341	1
						-20.319	1
						-15.844	1
						-17.087	1
						-20.286	0.868044
						-14.684	0.66675
						-10.178	1
						-21.791	0.833333
						-24.704	1
						-21.412	1
						-9.13	0.1998
						-23.855	1
						-25.392	1
						-19.311	1
						-11.285	1
						-19.106	0.888611
						-19.23	1
						-20.636	1
						-18.995	1
						-20.907	0.882824
						-16.393	0.5
						-10.383	1
						-19.726	1
						-15.265	1
						-10.387	1
						-18.799	1
						-23.476	1
						-18.629	1
						-14.162	1
						-23.103	1
						-17.029	1
						-22.099	0.833333
						-25.363	1
						-23.724	1
						-9.707	0.428571
						-17.41	1
						-24.565	1
						-24.743	1
						-19.604	1
						-11.088	1
						-18.799	0.888611
						-18.252	1
						-20.565	1
						-15.595	1
						-10.581	1
						-20.593	0.853265
						-16.756	0.5
						-9.797	1
						-18.032	1
						-15.909	1
						-12.268	1
						-16.179	1
						-21.313	1
						-14.064	1
						-19.49	1
						-17.539	1
						-16.932	1
						-21.232	0.833333
						-24.956	1
						-22.452	1
						-9.271	0.428571
						-25.697	1
						-25.157	1
						-18.902	1
						-15.645	1
						-21.839	1
						-19.787	1
						-17.767	0.6
						-21.912	0.4
						-23.261	1
						-19.938	1
						-22.626	1
						-10.765	0.352941
						-5.412	0
						-17.247	0.9
						-19.653	1
						-18.502	0.727364
						-9.236	0.263053
						-19.828	1
						-21.146	1
						-18.848	1
						-21.19	1
						-20.325	0.8
						-15.057	1
						-20.652	1
						-14.531	1
						-18.179	1
						-18.756	1
						-20.58	1
						-14.784	1
						-21.501	1
						-20.754	1
						-17.16	1
						-20.948	1
						-11.821	1
						-21.085	1
						-18.956	0.790698
						-18.052	1
						-15.652	0.166667
						-17.526	0.143143
						-15.38	1
						-15.972	1
						-17.072	1
						-20.71	1
						-15.021	0.714286
						-20.849	1
						-11.369	0.4998
						-10.107	0.4
						-21.405	1
						-22.587	1
						-16.009	0.4002
						-20.208	1
						-20.5	1
						-12.543	0.666667
						-18.773	0.545455
						-19.922	1
						-17.358	1
						-19.912	0.833333
						-25.408	0
						-16.238	0.111333
						-22.531	0.2
						-20.975	0.182
						-20.898	0
						-5.393	0
						-13.244	0
						-21.442	0
						-8.627	0
						-18.661	0
						-11.807	0.2
						-19.854	1
						-5.173	0
						-8.377	0.142857
						-13.926	1
						-18.076	0.954545
						-17.626	1
						-24.154	1
						-13.622	0
						-22.379	1
						-20.952	1
						-22.054	1
						-20.94	1
						-17.508	1
						-22.429	1
						-8.644	0
						-22.917	1
						-4.659	0.1002
						-7.86	0.0625625
						-3.821	0
						-11.1	0.119048
						-15.555	0.829512
						-17.983	0
						-19.695	1
						-20.22	1
						-11.193	0.2
						-17.628	1
						-13.034	0.452381
						-5.345	0
						-19.883	1
						-21.717	1
						-21.105	1
						-18.606	1
						-20.999	1
						-21.322	1
						-22.964	1
						-21.773	1
						-24.684	1
						-23.481	0.833
						-24.587	1
						-16.723	1
						-23.252	1
						-23.808	1
						-16.856	0.894316
						-19.921	1
						-7.288	0.142857
						-11.858	1
						-19.108	0.954545
						-18.579	1
						-14.311	0.05035
						-25.128	1
						-22.229	1
						-21.439	1
						-22.388	1
						-23.432	1
						-23.002	1
						-22.68	1
						-6.668	0.1002
						-25.459	0
						-7.754	0.0625625
						-3.923	0
						-11.845	0.118929
						-16.047	0.78061
						-19.668	1
						-19.728	1
						-15.594	0.111333
						-20.873	1
						-12.877	0.452381
						-5.517	0
						-22.613	0.2
						-19.718	1
						-21.982	1
						-20.949	1
						-21.162	1
						-21.477	1
						-21.981	1
						-21.181	1
						-22.426	1
						-20.365	1
						-22.759	0.833
						-24.741	1
						-18.315	0.182
						-18.81	1
						-22.785	1
						-22.642	1
						-16.991	0.842211
						-14.541	0.05035
						-14.442	0
						-13.756	0
						-4.843	0
						-10.489	0.166667
						-9.834	0
						-0.964	0
						-14.918	1
						-21.182	1
						-19.326	1
						-18.177	1
						-20.677	1
						-21.223	1
						-13.366	1
						-20.669	1
						-11.994	1
						-18.908	1
						-19.835	1
						-18.004	1
						-13.746	1
						-18.574	1
						-19.951	1
						-18.891	1
						-20.851	1
						-17.324	1
						-20.207	1
						-15.129	1
						-17.878	1
						-21.112	1
						-18.925	1
						-13.136	1
						-21.284	1
						-13.545	1
						-14.881	1
[truncated: 5,309 more rows]

## Sheet: Fig. 8b,e
EM density map				Main-chain probability map
Rotation angle (degree)	Tilt angle (degree)	Weight		Rotation angle (degree)	Tilt angle (degree)	Weight
0	0	23302		0	0	404574
36	15.8587	12753		36	15.8587	407829
36	31.7175	10864		36	31.7175	411641
36	47.5762	12887		36	47.5762	411972
36	63.435	24938		36	63.435	410467
242.494	76.5584	21082		242.494	76.5584	407580
54	90	11818		54	90	404612
45.5057	76.5584	15390		45.5057	76.5584	408394
108	15.8587	9590		108	15.8587	407789
108	31.7175	5004		108	31.7175	411688
108	47.5762	5007		108	47.5762	414276
108	63.435	6609		108	63.435	411186
314.494	76.5584	25828		314.494	76.5584	412342
126	90	9921		126	90	412619
117.506	76.5584	7016		117.506	76.5584	410866
324	15.8587	43232		324	15.8587	409638
324	31.7175	62124		324	31.7175	412681
324	47.5762	71177		324	47.5762	412619
324	63.435	57619		324	63.435	415445
170.494	76.5584	70450		170.494	76.5584	403724
162	90	60144		162	90	405977
333.506	76.5584	60394		333.506	76.5584	412865
252	15.8587	63500		252	15.8587	407763
252	31.7175	77144		252	31.7175	411891
252	47.5762	73882		252	47.5762	414839
252	63.435	35318		252	63.435	413428
98.4943	76.5584	3960		98.4943	76.5584	407948
90	90	3117		90	90	397908
261.506	76.5584	9681		261.506	76.5584	406128
180	15.8587	28053		180	15.8587	411093
180	31.7175	33189		180	31.7175	412998
180	47.5762	52838		180	47.5762	414907
180	63.435	75128		180	63.435	409467
26.4943	76.5584	38917		26.4943	76.5584	405451
18	90	48039		18	90	397500
189.506	76.5584	77420		189.506	76.5584	400519
12.811	42.2347	33065		12.811	42.2347	410746
18.467	59.6208	49681		18.467	59.6208	410894
0	90	82493		0	90	390155
8.86721	75.2191	57421		8.86721	75.2191	402610
72	26.5651	5360		72	26.5651	411146
59.189	42.2347	8175		59.189	42.2347	414729
84.811	42.2347	3824		84.811	42.2347	413890
53.533	59.6208	10102		53.533	59.6208	410806
72	58.2825	4253		72	58.2825	414951
90.467	59.6208	2848		90.467	59.6208	413525
72	90	5828		72	90	402488
63.1328	75.2191	5301		63.1328	75.2191	409585
80.8672	75.2191	3062		80.8672	75.2191	406583
144	26.5651	11529		144	26.5651	410996
131.189	42.2347	5739		131.189	42.2347	413114
156.811	42.2347	13035		156.811	42.2347	413577
125.533	59.6208	6113		125.533	59.6208	408728
144	58.2825	9147		144	58.2825	414399
162.467	59.6208	29775		162.467	59.6208	412688
144	90	29430		144	90	414102
135.133	75.2191	10915		135.133	75.2191	414592
152.867	75.2191	28855		152.867	75.2191	414081
360	26.5651	36775		360	26.5651	412517
347.189	42.2347	54407		347.189	42.2347	412604
360	58.2825	67711		360	58.2825	411866
341.533	59.6208	75094		341.533	59.6208	414117
351.133	75.2191	70148		351.133	75.2191	406811
288	26.5651	67647		288	26.5651	409611
300.811	42.2347	66025		300.811	42.2347	414549
275.189	42.2347	67152		275.189	42.2347	411395
306.467	59.6208	45251		306.467	59.6208	414446
288	58.2825	46541		288	58.2825	416733
269.533	59.6208	32997		269.533	59.6208	414872
108	90	8063		108	90	408068
296.867	75.2191	22617		296.867	75.2191	412260
279.133	75.2191	15838		279.133	75.2191	408642
216	26.5651	62204		216	26.5651	411780
228.811	42.2347	85635		228.811	42.2347	411101
203.189	42.2347	72078		203.189	42.2347	412962
234.467	59.6208	55252		234.467	59.6208	411481
216	58.2825	62586		216	58.2825	407586
197.533	59.6208	85223		197.533	59.6208	408530
36	90	33919		36	90	401232
224.867	75.2191	32160		224.867	75.2191	407821
207.133	75.2191	52548		207.133	75.2191	406781

## Sheet: Fig. 8c,f
EM density map							Main-chain probability map
Radius (pixel)	MonoRes resolution (Å)	Radial resolution (Å)	Azimuthal resolution (Å)	Highest resolution (Å)	Lowest resolution (Å)		Radius (pixel)	MonoRes resolution (Å)	Radial resolution (Å)	Azimuthal resolution (Å)	Highest resolution (Å)	Lowest resolution (Å)
1	4.1462	8.07347	8.0306	3.96271	17.9846		1	2.24038	2.9125	2.9125	2.9125	2.9125
2	4.19558	7.74057	7.89057	3.96271	17.9846		2	2.24038	2.9125	2.9125	2.9125	2.9125
3	4.22616	7.57606	7.77694	3.96271	17.9846		3	2.2404	2.9125	2.9125	2.9125	2.9125
4	4.2313	7.46038	7.65439	3.96271	17.9748		4	2.24039	2.9125	2.9125	2.9125	2.9125
5	4.3426	7.31742	7.53971	3.96271	17.936		5	2.24038	2.9125	2.9125	2.9125	2.9125
6	4.49814	7.25061	7.50709	3.96271	17.8878		6	2.24212	2.9125	2.9125	2.9125	2.9125
7	4.61194	7.3036	7.49821	3.96271	17.8313		7	2.26132	2.9125	2.9125	2.9125	2.9125
8	4.69525	7.43495	7.49551	3.96271	17.8017		8	2.34287	2.9125	2.9125	2.9125	2.9125
9	4.74131	7.58723	7.54704	3.96271	17.7982		9	2.4612	2.9125	2.9125	2.9125	2.9125
10	4.73251	7.67866	7.65033	3.96292	17.8551		10	2.56042	2.9125	2.91251	2.9125	2.9125
11	4.74067	7.75797	7.77302	3.96289	17.9159		11	2.61204	2.9125	2.91251	2.9125	2.9125
12	4.77942	7.85555	7.92909	3.96331	17.9389		12	2.63852	2.9125	2.9125	2.9125	2.9125
13	4.82717	7.95222	8.09986	3.96407	17.9507		13	2.684	2.9125	2.91251	2.9125	2.9125
14	4.87556	8.05903	8.25352	3.96402	17.9478		14	2.72431	2.9125	2.91252	2.9125	2.9125
15	4.94363	8.18369	8.42788	3.96442	17.9363		15	2.76695	2.91251	2.91253	2.9125	2.9125
16	5.01845	8.30037	8.59291	3.9679	17.9261		16	2.83255	2.91253	2.91256	2.9125	2.9125
17	5.11287	8.43711	8.76227	3.97323	17.9213		17	2.86754	2.91257	2.91259	2.9125	2.9125
18	5.22793	8.59598	8.9368	3.97695	17.9196		18	2.84233	2.9126	2.91258	2.9125	2.9125
19	5.3405	8.78908	9.12854	3.98409	17.9258		19	2.76993	2.91261	2.9126	2.9125	2.9125
20	5.4108	8.98865	9.31226	3.99818	17.9404		20	2.67785	2.91262	2.91263	2.9125	2.9125
21	5.46106	9.21742	9.50341	4.02018	17.9547		21	2.58782	2.91273	2.91266	2.9125	2.9125
22	5.50028	9.45415	9.69359	4.04345	17.9698		22	2.51305	2.91285	2.91269	2.9125	2.91258
23	5.54904	9.68982	9.88172	4.07301	17.9799		23	2.47355	2.91284	2.9128	2.9125	2.91277
24	5.62631	9.92488	10.0805	4.1108	17.9827		24	2.4668	2.91287	2.91292	2.9125	2.91318
25	5.72984	10.1563	10.2897	4.15099	17.9841		25	2.51224	2.91296	2.91311	2.9125	2.91358
26	5.83856	10.3889	10.5087	4.19065	17.9846		26	2.60908	2.91301	2.91335	2.9125	2.91365
27	5.97105	10.6473	10.7713	4.22551	17.9846		27	2.71922	2.91317	2.91359	2.9125	2.91421
28	6.17822	10.9085	11.0657	4.24741	17.9846		28	2.79723	2.91332	2.91386	2.9125	2.91466
29	6.46194	11.2251	11.4401	4.27854	17.9846		29	2.86361	2.91337	2.91393	2.9125	2.91473
30	6.7544	11.5551	11.8511	4.33964	17.9846		30	2.93059	2.91347	2.91397	2.9125	2.91499
31	7.08667	11.8982	12.3152	4.4575	17.9846		31	2.98449	2.91365	2.91428	2.9125	2.91605
32	7.40607	12.1971	12.746	4.62246	17.9846		32	3.00369	2.91421	2.91499	2.9125	2.91913
33	7.70358	12.4684	13.1437	4.81421	17.9846		33	3.04056	2.91543	2.91622	2.9125	2.92609
34	7.95423	12.7219	13.4836	4.98181	17.9846		34	3.16789	2.91773	2.91873	2.9125	2.93947
35	8.25379	13.0118	13.8321	5.19082	17.9846		35	3.33551	2.92135	2.92295	2.9125	2.96685
36	8.55598	13.3516	14.2035	5.49176	17.9846		36	3.41416	2.92408	2.92655	2.9125	2.99937
37	8.79648	13.69	14.5366	5.83216	17.9846		37	3.42687	2.92528	2.92996	2.9125	3.02448
38	8.96381	13.9831	14.7967	6.18377	17.9846		38	3.44353	2.92443	2.93252	2.9125	3.02273
39	9.04489	14.1916	14.9783	6.48899	17.9846		39	3.48416	2.92359	2.93218	2.9125	2.99956
40	9.15986	14.261	15.0531	6.61976	17.9846		40	3.57012	2.92354	2.93233	2.9125	2.99045
41	9.38898	14.2895	15.1205	6.68289	17.9846		41	3.65703	2.923	2.93444	2.9125	2.9942
42	9.78499	14.4301	15.2725	6.91042	17.9846		42	3.68546	2.92503	2.93802	2.9125	3.00817
43	10.3316	14.6626	15.4503	7.30536	17.9846		43	3.66292	2.93025	2.94559	2.9125	3.0603
44	10.8354	14.9223	15.6104	7.80852	17.9846		44	3.62802	2.93901	2.95517	2.9125	3.15906
45	11.1635	15.1725	15.7457	8.31708	17.9846		45	3.60481	2.94866	2.96291	2.9125	3.25226
46	11.1904	15.3319	15.8227	8.72397	17.9846		46	3.53105	2.95197	2.96057	2.9125	3.26241
47	10.9224	15.3449	15.7936	8.91679	17.9846		47	3.4385	2.9474	2.95289	2.9125	3.20787
48	10.429	15.1418	15.616	8.76963	17.9846		48	3.42803	2.94258	2.95457	2.9125	3.1791
49	9.8019	14.6743	15.2338	8.10749	17.9846		49	3.49173	2.94725	2.96207	2.9125	3.21625
50	9.27462	14.1039	14.7178	6.91616	17.9846		50	3.62211	2.96103	2.96868	2.9125	3.28692
51	9.04078	13.86	14.4155	6.15142	17.9846		51	3.79068	2.99404	2.97964	2.9125	3.45857
52	9.06838	14.1015	14.4769	6.16904	17.9846		52	3.99264	3.05305	3.00219	2.9125	3.82423
53	9.18502	14.4633	14.6192	6.30236	17.9846		53	4.22686	3.15168	3.02937	2.9125	4.32844
54	9.30956	14.8094	14.7784	6.40101	17.9846		54	4.46626	3.29662	3.05683	2.9125	4.82162
55	9.56842	15.1949	14.9902	6.54448	17.9846		55	4.55794	3.41745	3.08711	2.9125	5.09487
56	9.86883	15.5248	15.2183	6.7812	17.9846		56	4.31208	3.4691	3.11263	2.9125	5.04102
57	10.2543	15.8579	15.4806	7.16115	17.9846		57	3.80607	3.3912	3.10419	2.9125	4.57664
58	10.6885	16.165	15.7454	7.6633	17.9846		58	3.15833	3.12076	3.01478	2.9125	3.64104
59	11.2276	16.3872	15.9851	8.30857	17.9846		59	2.76312	2.93966	2.93366	2.9125	3.02693
60	11.9431	16.6243	16.2088	9.07334	17.9846		60	2.68926	2.92892	2.92711	2.9125	2.99113
61	12.5534	16.8693	16.4184	9.85186	17.9846		61	2.63149	2.93958	2.93085	2.9125	3.07185
62	12.8966	17.107	16.6608	10.7337	17.9846		62	2.58696	2.95216	2.93718	2.9125	3.16752
63	12.8162	17.3354	16.909	11.7134	17.9846		63	2.55886	2.96455	2.95101	2.9125	3.29103
64	12.3092	17.5008	17.1474	12.76	17.9846		64	2.54034	2.98098	2.96822	2.9125	3.42902
65	11.1246	17.6065	17.3738	13.8991	17.9846		65	2.54696	2.99594	2.9805	2.9125	3.49054
66	9.39387	17.6818	17.5163	14.7195	17.9846		66	2.58018	3.01508	2.98947	2.9125	3.54902
67	7.05105	17.7979	17.6128	15.2409	17.9846		67	2.63088	3.0444	2.99543	2.9125	3.6745
							68	2.68375	3.07262	3.00858	2.9125	3.94449
							69	2.78055	3.12394	3.04956	2.9125	4.41215
							70	2.88577	3.25304	3.11399	2.9125	5.18745
							71	2.95028	3.53376	3.20996	2.9125	6.74236
							72	3.03952	4.01551	3.35661	2.9125	9.3041
							73	3.12627	4.61382	3.47952	2.9125	11.8751
							74	3.17896	5.13253	3.521	2.9125	13.5326
							75	3.20267	5.73435	3.58646	2.9125	15.8129

## Sheet: Fig. 9
PDB ID	EMDB ID	Symmetry type	EMBuild with symmetry information				EMBuild without symmetry information
			TM-score	RMSD (Å)	CC_box	CC_mask	TM-score	RMSD (Å)	CC_box	CC_mask
6N52	0346	C2	0.99055	1.26	0.7192	0.7805	0.99037	1.27	0.7184	0.7781
6LBA	0868	D2	0.96275	3.01	0.6981	0.6602	0.95499	3.09	0.7041	0.6861
5N9Y	3605	C5	0.98589	1.68	0.7509	0.7692	0.98638	1.63	0.7572	0.778
5OYG	3861	C2	0.96584	1.85	0.6405	0.7675	0.96613	1.84	0.6425	0.7726
6QVB	4646	C2	0.9749	1.9	0.7947	0.7285	0.97517	1.87	0.8056	0.7518
3J9P	6267	C4	0.93915	3.02	0.7059	0.7007	0.93539	2.91	0.7083	0.7153
3JCL	6526	C3	0.66594	5.52	0.4535	0.3864	0.66828	5.52	0.4516	0.3834
5I08	8069	C3	0.68464	5.13	0.5382	0.4697	0.68409	4.69	0.5345	0.454
5VHW	8685	C2	0.75655	2.93	0.6729	0.6514	0.77635	4.57	0.7127	0.6822
6N1Q	9317	D2	0.9844	1.83	0.8397	0.7545	0.98335	1.92	0.8357	0.7402
7A1D	11606	D2	0.98597	2.17	0.8526	0.7714	0.98586	2.18	0.855	0.7756
6OFJ	20047	C2	0.93745	2.49	0.5411	0.5159	0.92929	2.72	0.5345	0.5092
6PUR	20479	C4	0.98837	2.22	0.7343	0.7581	0.97203	3.63	0.7112	0.7158
6PWP	20510	C7	0.96912	2.57	0.7584	0.7772	0.97319	2.25	0.7545	0.7747
6U9E	20695	C3	0.79206	5.13	0.644	0.6073	0.79303	5.2	0.6359	0.6012
6UC2	20725	D4	0.99057	1.79	0.5261	0.6099	0.99056	1.79	0.5267	0.6156
6UZ2	20950	C2	0.96399	2.33	0.6306	0.7154	0.96725	2.19	0.6447	0.7368
6M1D	30041	C2	0.89642	4.5	0.6679	0.7069	0.9062	4.27	0.6589	0.7032
6M66	30114	C7	0.89897	2.83	0.5887	0.6934	0.89847	2.85	0.5898	0.6959

## Sheet: Supplementary Fig. 2
PDB ID	EMDB ID	Trimming by pLDDT values		Trimming according to PDB structure
		TM-score	RMSD (Å)	TM-score	RMSD (Å)
6GZV	0103	0.98555	1.34	0.98586	1.32
6HV8	0287	0.95605	2.41	0.9555	2.42
6N52	0346	0.97071	2.3	0.99037	1.27
4CG5	2511	0.78651	4.25	0.77064	4.54
5FUA	3283	0.93233	3.82	0.91924	3.8
5FWP	3340	0.53684	5.27	0.60359	4.93
5OYG	3861	0.98453	1.7	0.96613	1.84
6I2T	4400	0.96976	1.15	0.96935	1.19
6IBC	4447	0.96435	3.13	0.96163	3.21
6QVB	4646	0.97108	2.05	0.97517	1.87
3J94	6204	0.95639	3.61	0.97037	3.15
3JCL	6526	0.66876	5.97	0.66828	5.52
6D83	7453	0.99252	1.2	0.99247	1.21
5I08	8069	0.71693	5.28	0.68409	4.69
5VHW	8685	0.76161	3.89	0.77635	4.57
5WC0	8794	0.9707	2.26	0.979	2.01
6N1Q	9317	0.98841	1.94	0.98335	1.92
5GQH	9535	0.89308	3.02	0.85824	3.82
6AJ2	9631	0.94886	2	0.95211	1.89
7A1D	11606	0.98497	2.17	0.98586	2.18
7B6D	12052	0.95679	2.26	0.95676	2.14
6OFJ	20047	0.91537	3.04	0.92929	2.72
6PUR	20479	0.98663	2.38	0.97203	3.63
6PW9	20501	0.95879	1.76	0.96439	1.61
6PWP	20510	0.97419	2.22	0.97319	2.25
6U9E	20695	0.78212	5.83	0.79303	5.2
6UC2	20725	0.99044	1.79	0.99056	1.79
6UZ2	20950	0.9704	2.08	0.96725	2.19
6V9I	21121	0.90607	2.76	0.90467	2.77
6VFI	21173	0.98079	0.97	0.97855	1.02
6VOA	21259	0.75777	4.8	0.76264	4.99
7L30	23147	0.73461	5.24	0.74319	5.1
6M1D	30041	0.91056	4.35	0.9062	4.27
6M66	30114	0.9729	2.33	0.89847	2.85

## Sheet: Supplementary Fig. 3
PDB ID	EMDB ID	phenix.dock_in_map				phenix.dock_in_map+main-chain probability map				gmfit				gmfit+main-chain probability map
		TM-score	RMSD (Å)	CC_box	CC_mask	TM-score	RMSD (Å)	CC_box	CC_mask	TM-score	RMSD (Å)	CC_box	CC_mask	TM-score	RMSD (Å)	CC_box	CC_mask
6GZV	0103	0.983	1.53	0.7501	0.7652	0.97991	1.56	0.7527	0.754	0.67935	3.73	0.5171	0.4005	0.46764	5.52	0.4377	0.3487
6HV8	0287	0.94919	2.58	0.705	0.6627	0.94364	2.76	0.6883	0.6342	0.94789	2.62	0.7048	0.6555	0.92585	3.21	0.6237	0.5079
6N52	0346	0.70112	7.97	0.5519	0.4909	0.68692	6.7	0.5391	0.4613	0.67029	6.31	0.5234	0.3881	0.4332	7.28	0.446	0.3095
6ND1	0440	0.9398	2.85	0.4501	0.5834	0.92252	3.01	0.4693	0.6294	0.47171	5.75	0.3488	0.4145	0.39021	3.88	0.1739	0.1446
6LBA	0868	0.91082	4.39	0.5909	0.5177	0.91322	4.35	0.5987	0.5051	0.7778	5	0.6206	0.5572	0.53866	5.72	0.4255	0.3745
4CG5	2511	0.74695	4.75	0.6229	0.469	0.69971	4.3	0.6076	0.5029	0.67167	4.62	0.5851	0.4794	0.64905	4.47	0.5698	0.4503
5A5T	3056	0.63469	6.44	0.6102	0.5039	0.79019	4.82	0.6682	0.591	0.30431	10.44	0.4264	0.2585	0.3076	10.13	0.4012	0.248
5FUA	3283	0.76239	3.54	0.779	0.7174	0.7575	3.52	0.7727	0.6856	0.35166	9.67	0.6661	0.4847	0.44469	9.06	0.5776	0.4236
5FWP	3340	0.28751	6.37	0.5371	0.4857	0.62127	4.98	0.7134	0.6112	0.46818	7.83	0.6933	0.523	0.32924	7.13	0.7025	0.4995
5N9Y	3605	0.93879	3.45	0.686	0.6196	0.93826	3.57	0.7086	0.6698	0.28889	6.99	0.4617	0.3197	0.29128	6.93	0.3946	0.3307
5OWX	3856	0.96099	1.79	0.6845	0.7476	0.95128	1.96	0.6486	0.6945	0.49601	5.43	0.4046	0.3137	0.36555	3	0.4652	0.4728
5OYG	3861	0.96555	1.85	0.6426	0.7643	0.96438	1.95	0.6365	0.7523	0.96216	2.13	0.6229	0.7108	0.95529	2.32	0.6158	0.693
6I2T	4400	0.96801	1.28	0.8024	0.7318	0.95778	2	0.7754	0.6616	0.78098	4.26	0.7449	0.6028	0.60135	6.3	0.6754	0.522
6IBC	4447	0.96225	3.19	0.8787	0.6687	0.94761	3.82	0.8583	0.6088	0.45082	9.68	0.6721	0.349	0.35198	10.24	0.5969	0.4255
6QVB	4646	0.93356	3.41	0.7078	0.5713	0.93034	3.68	0.7444	0.705	0.50982	5.49	0.4933	0.3054	0.60615	6.21	0.5832	0.4986
3J22	5465	0.32164	2.29	0.5468	0.6704	0.62077	2.46	0.6881	0.6236	0.34264	3.85	0.5987	0.4895	0.52847	5.83	0.6935	0.4598
3J94	6204	0.82276	7.69	0.6269	0.3689	0.66467	8.02	0.5111	0.3381	0.24306	8.28	0.5726	0.3361	0.25852	10.08	0.4635	0.2975
3J9P	6267	0.78613	6.23	0.5558	0.4044	0.8132	5.8	0.5512	0.4	0.46495	8.02	0.4554	0.2672	0.31586	8.15	0.4209	0.2368
3JCL	6526	0.551	9.27	0.2744	0.1668	0.58082	8.36	0.2843	0.1773	0.30938	10.49	0.2726	0.1934	0.26031	9.95	0.2238	0.1105
5WSN	6685	0.9726	2.28	0.8573	0.7122	0.8906	2.2	0.8194	0.6592	0.35732	6.17	0.583	0.415	0.35851	5.83	0.577	0.3834
6D83	7453	0.61587	5.39	0.4688	0.4299	0.67528	3.52	0.5103	0.439	0.30588	5.52	0.4255	0.1834	0.33687	7.7	0.3656	0.1877
5I08	8069	0.21709	8	0.1583	0.1343	0.55038	8.31	0.3713	0.2295	0.26145	9.48	0.2654	0.12	0.28289	9.62	0.291	0.1685
5VHW	8685	0.50887	5.42	0.5027	0.4341	0.58513	6.75	0.4935	0.4546	0.55542	5.7	0.6295	0.5708	0.26731	5.13	0.4187	0.2885
5WC0	8794	0.94346	3.35	0.8176	0.671	0.95799	2.87	0.8213	0.6689	0.49226	7.38	0.6408	0.4266	0.32652	8.82	0.5224	0.329
6N1Q	9317	0.98395	1.86	0.8335	0.7347	0.98151	2.59	0.8176	0.7107	0.40926	8.93	0.5339	0.3357	0.38325	9.47	0.5164	0.4337
5GQH	9535	0.87105	3.74	0.6208	0.6032	0.76072	1.23	0.5954	0.6841	0.85584	3.82	0.5626	0.471	0.80261	3.36	0.5211	0.4839
6AJ2	9631	0.93772	2.21	0.7902	0.7218	0.94397	2.04	0.8029	0.7422	0.43434	5.69	0.5188	0.3385	0.43311	5.56	0.5225	0.4317
6ZQJ	11366	0.53811	6.62	0.2897	0.2653	0.58325	5.62	0.416	0.4936	0.35574	9.02	0.3034	0.2655	0.26996	7.5	0.2236	0.1871
6ZYX	11579	0.72643	4.79	0.464	0.5102	0.68881	4.41	0.4713	0.5746	0.568	5.35	0.3532	0.2976	0.58621	5.74	0.3821	0.4142
7A1D	11606	0.97634	2.84	0.8054	0.6712	0.95889	3.86	0.7707	0.6103	0.7811	5.18	0.6935	0.5351	0.60595	7.55	0.6591	0.4992
7B6D	12052	0.8224	2.53	0.8398	0.7221	0.72474	2.05	0.7672	0.6995	0.36888	9.02	0.724	0.4107	0.39435	7.69	0.5927	0.4136
6OFJ	20047	0.47096	2.7	0.422	0.2836	0.94903	2.32	0.526	0.4672	0.54133	4.81	0.5203	0.4261	0.94854	2.41	0.5169	0.4459
6PUR	20479	0.73229	11.45	0.4483	0.2148	0.75137	10.58	0.5355	0.436	0.31415	11.6	0.4693	0.3478	0.35346	11.03	0.4803	0.338
6PW9	20501	0.96201	1.77	0.6745	0.6789	0.95329	1.96	0.6699	0.6822	0.76163	3.37	0.5044	0.3816	0.66978	4.05	0.529	0.472
6PWP	20510	0.1794	7.79	0.4646	0.4144	-	-	-	-	0.23122	9.51	0.5137	0.4135	0.31362	9.1	0.4414	0.3909
6U9E	20695	0.74827	6.05	0.5116	0.3652	0.69001	6.34	0.5283	0.3877	0.49225	8.46	0.3918	0.214	0.4793	7.28	0.3997	0.265
6UC2	20725	0.97901	2.65	0.4866	0.5464	0.96895	3.19	0.4507	0.4693	0.38523	11.47	0.2696	0.2365	0.49064	10.14	0.2862	0.2759
6UZ2	20950	0.46409	3.28	0.4062	0.588	0.90651	3.99	0.5205	0.4586	0.89369	4.04	0.5512	0.5315	0.93765	3	0.5972	0.644
6V9I	21121	0.76586	4.07	0.7211	0.5578	0.86835	3.67	0.8668	0.6866	0.82304	4.12	0.8641	0.6843	0.82261	4.25	0.8529	0.6716
6VFI	21173	-	-	-	-	0.3684	0.89	0.7344	0.8099	0.97224	1.21	0.8375	0.7651	0.57471	2.2	0.6683	0.5555
6VOA	21259	0.51998	7.46	0.5265	0.3736	0.57467	6.63	0.4561	0.3466	0.37291	9.57	0.4774	0.2187	0.33196	11.19	0.4666	0.273
6XJX	22216	0.81516	3.97	0.5826	0.5337	0.88234	3.38	0.5766	0.5542	0.30649	6.39	0.422	0.2001	0.39321	7.8	0.4616	0.4315
7KAL	22774	0.46268	5.88	0.413	0.4451	0.89673	3.89	0.5465	0.5983	0.35124	5.63	0.4231	0.1738	0.33896	5.06	0.2908	0.2352
7L30	23147	0.59959	7.11	0.531	0.3304	0.6701	5.76	0.5591	0.3951	0.38429	8.78	0.4114	0.2242	0.35004	8.93	0.4426	0.2889
6LXE	30006	0.8842	2.52	0.8092	0.7012	0.8617	2.77	0.8001	0.6814	0.85191	3.08	0.7628	0.5949	0.85408	2.88	0.786	0.6565
6M1D	30041	0.85537	5.65	0.5746	0.4905	0.89158	4.64	0.6038	0.5633	0.32525	8.53	0.5755	0.3676	0.30962	8.15	0.5022	0.4039
6M66	30114	0.64944	5.51	0.4599	0.4415	0.89626	2.48	0.5721	0.6491	0.27863	9.6	0.45	0.313	0.32948	9.39	0.3563	0.2238

## Sheet: Supplementary Fig. 4
ID	Main-chain match score	TM-score of the chain predicted by AlphaFold2	TM-score of theEMBuild model
6HWI_A	-11.061	0.86552	0.90422
6LBA_A_1	-7.13333	0.25	0.26668
6LBA_A_2	-	-	-
6LBA_A_3	-	-	-
6I2T_A_1	-6.28067	0.20584	0.24282
6I2T_A_2	-6.97433	0.29416	0.21636
6I2T_A_3	-6.919	0.25628	0.22541
6LXE_A_1	-5.51067	0.2118	0.16526
6LXE_A_2	-5.832	0.25755	0.22291
6LXE_A_3	-6.53933	0.2316	0.19167
6LXE_A_4	-5.79033	0.26435	0.21335
6LXE_A_5	-7.17033	0.26798	0.22735
5WSN_A_1	-5.394	0.21628	0.18586
5WSN_A_2	-4.77767	0.28221	0.1813
5WSN_A_3	-6.02433	0.27984	0.29695
3J94_A_1	-6.21333	0.24805	0.23678
3J94_A_2	-6.443	0.29999	0.25755
3J94_A_3	-6.43167	0.27845	0.23027
5FWP_K_1	-6.68433	0.26077	0.20533
5FWP_K_2	-6.302	0.25508	0.24333
3J22_C_1	-5.05267	0.2405	0.18741
3J22_C_2	-5.686	0.26531	0.25768
5FWP_A_1	-	-	-
5FWP_A_2	-4.61167	0.27522	0.26141
5FWP_A_3	-	-	-
5FWP_A_4	-	-	-
7KAL_D_1	-5.50033	0.27407	0.20776
7KAL_D_2	-5.43633	0.23356	0.18242
7KAL_D_3	-7.20967	0.24866	0.20041
7KAL_D_4	-	-	-
5OWX_3_1	-	-	-
5OWX_3_2	-5.53633	0.25533	0.19383
6GZV_C_1	-5.02367	0.24322	0.19344
6GZV_C_2	-5.93667	0.27406	0.24319
6GZV_A_1	-5.002	0.26318	0.19058
6GZV_A_2	-5	0.25484	0.24884
6PUR_A_1	-6.04533	0.30255	0.21364
6PUR_A_2	-6.56933	0.23803	0.21163
6PUR_A_3	-5.641	0.23882	0.21378
6PUR_A_4	-6.7	0.27101	0.2372
6PUR_A_5	-6.98267	0.28349	0.18648
6PUR_A_6	-5.17967	0.2071	0.17957
6PUR_A_7	-4.38967	0.22227	0.16835
6PUR_A_8	-6.40567	0.21263	0.20802
6PWP_A_1	-6.40233	0.25993	0.20518
6PWP_A_2	-6.18833	0.23528	0.1924
6D83_B_1	-8.49	0.26697	0.22683
6D83_B_2	-	-	-
6D83_B_3	-7.56167	0.28846	0.20725
6AJ2_C_1	-	-	-
6AJ2_C_2	-5.46933	0.24517	0.23128
3J22_A_1	-5.92567	0.266	0.2153
3J22_A_2	-5.16833	0.25226	0.22259
6AJ2_A_1	-	-	-
6AJ2_A_2	-5.64333	0.26078	0.24913
6ZQJ_A_1	-5.20067	0.2175	0.17162
6ZQJ_A_2	-4.78767	0.27681	0.19212
6ZQJ_A_3	-6.37133	0.2838	0.20831
6XJX_R_1	-7.182	0.264	0.22762
6XJX_R_2	-7.50067	0.23902	0.24067
6VOA_D_1	-6.628	0.22485	0.18254
6VOA_D_2	-6.73833	0.22223	0.23183
6VOA_D_3	-5.16367	0.24222	0.15275
6M1D_A_1	-6.51433	0.22818	0.21906
6M1D_A_2	-6.112	0.27988	0.18713
6M1D_A_3	-6.104	0.2739	0.21965
6M1D_A_4	-6.28967	0.23923	0.20017
6VOA_E_1	-6.61333	0.26436	0.23075
6VOA_E_2	-7.01233	0.24686	0.21625
5A5T_E_1	-7.269	0.29754	0.20505
5A5T_E_2	-7.344	0.26078	0.30529
5A5T_E_3	-7.59733	0.26499	0.24862
6M66_A_1	-5.376	0.24689	0.20564
6M66_A_2	-6.486	0.26545	0.25735
4CG5_A_1	-	-	-
4CG5_A_2	-7.02133	0.23841	0.24602
4CG5_A_3	-	-	-
5A5T_K_1	-7.378	0.2726	0.24162
5A5T_K_2	-6.83633	0.28178	0.25696
5FUA_1_1	-5.12267	0.20665	0.19696
5FUA_1_2	-5.26933	0.24077	0.17893
5A5T_H_1	-	-	-
5A5T_H_2	-6.073	0.24352	0.22316
5A5T_F_1	-5.51033	0.26683	0.21676
5A5T_F_2	-5.777	0.21656	0.1754
6VOA_C_1	-6.20367	0.20419	0.23895
6VOA_C_2	-6.202	0.21194	0.17337
6VOA_C_3	-5.522	0.28777	0.24087
6VOA_C_4	-6.695	0.33454	0.30533
5N9Y_A_1	-6.506	0.24228	0.23762
5N9Y_A_2	-6.904	0.26573	0.1772
6VOA_F_1	-5.85633	0.25472	0.1783
6VOA_F_2	-	-	-
6VOA_F_3	-7.174	0.25108	0.23293
6QVB_A_1	-8.363	0.27181	0.245
6QVB_A_2	-6.14633	0.24644	0.21593
6QVB_A_3	-6.20133	0.30919	0.23965
6QVB_A_4	-4.19733	0.2189	0.16177
6HV8_B_1	-5.76833	0.23316	0.1809
6HV8_B_2	-5.94167	0.2148	0.19426
6HV8_B_3	-5.245	0.25077	0.20196
6ZYX_Y_1	-5.911	0.27057	0.26623
6ZYX_Y_2	-	-	-
6ZYX_Y_3	-6.936	0.28747	0.23837
6ZYX_Y_4	-5.30033	0.22298	0.20775
6ZYX_Y_5	-6.34	0.28043	0.22001
6ZYX_Y_6	-6.14533	0.30627	0.26187
6XJX_Q_1	-5.945	0.24299	0.24079
6XJX_Q_2	-6.465	0.23652	0.21832
3J9P_A_1	-8.936	0.27065	0.26534
3J9P_A_2	-5.671	0.234	0.20155
3J9P_A_3	-6.91067	0.24989	0.22006
3J9P_A_4	-5.03667	0.2422	0.2019
6V9I_C_1	-6.61267	0.26283	0.20497
6V9I_C_2	-7.94367	0.29309	0.29448
6V9I_C_3	-7.19733	0.2802	0.21055
6V9I_C_4	-6.42933	0.34619	0.26319
5GQH_A_1	-5.96133	0.26683	0.23083
5GQH_A_2	-5.91233	0.26992	0.2132
5GQH_A_3	-6.19533	0.25603	0.23936
5GQH_A_4	-5.958	0.24983	0.25151
5GQH_A_5	-5.69233	0.21691	0.1968
6UZ2_A_1	-6.52	0.30023	0.19434
6UZ2_A_2	-5.15133	0.24628	0.13133
6UZ2_A_3	-6.87733	0.30899	0.21568
7A1D_A_1	-7.35767	0.25524	0.18576
7A1D_A_2	-6.55	0.22779	0.16886
7A1D_A_3	-6.455	0.2614	0.17256
7A1D_A_4	-6.601	0.23342	0.19633
7A1D_A_5	-	-	-
7A1D_A_6	-6.26467	0.25272	0.18696
6N1Q_A_1	-7.19933	0.24233	0.265
6N1Q_A_2	-	-	-
6N1Q_A_3	-5.45033	0.26759	0.20852
6U9E_A_1	-5.32667	0.25209	0.22871
6U9E_A_2	-5.52367	0.26035	0.21525
6U9E_A_3	-4.639	0.22108	0.17737
6U9E_A_4	-	-	-
7B6D_D_1	-	-	-
7B6D_D_2	-6.387	0.3074	0.23891
5A5T_C_1	-	-	-
5A5T_C_2	-6.59967	0.25908	0.21815
5A5T_C_3	-6.42533	0.28698	0.25314
6N52_A_1	-6.42633	0.29731	0.23681
6N52_A_2	-6.274	0.25022	0.21408
6N52_A_3	-5.42967	0.29423	0.25062
6N52_A_4	-4.375	0.2324	0.18178
6N52_A_5	-6.7	0.29207	0.24012
6VOA_B_1	-	-	-
6VOA_B_2	-6.349	0.23932	0.19012
6VOA_B_3	-	-	-
6VOA_B_4	-	-	-
6ZYX_C_1	-6.18533	0.28753	0.21156
6ZYX_C_2	-6.647	0.27369	0.23937
5WC0_A_1	-5.987	0.26721	0.24976
5WC0_A_2	-6.53433	0.2375	0.19438
6OFJ_A_1	-7.49467	0.27843	0.22738
6OFJ_A_2	-6.70667	0.26227	0.24783
6D83_G_1	-7.408	0.2868	0.23453
6D83_G_2	-7.312	0.29949	0.34656
6D83_G_3	-7.19167	0.28278	0.22032
6PW9_B_1	-6.918	0.26649	0.20595
6PW9_B_2	-6.044	0.31463	0.24466
6PW9_B_3	-6.37667	0.28272	0.19891
6PW9_B_4	-6.77133	0.35054	0.18893
5A5T_A_1	-7.09233	0.25576	0.19502
5A5T_A_2	-7.30167	0.24373	0.209
5A5T_A_3	-6.21667	0.25169	0.2378
6ND1_A_1	-5.844	0.26954	0.17906
6ND1_A_2	-5.295	0.22061	0.14158
6ND1_A_3	-6.885	0.2655	0.2195
6ND1_A_4	-	-	-
6M1D_B_1	-6.693	0.25728	0.19682
6M1D_B_2	-	-	-
6M1D_B_3	-7.05733	0.26348	0.20397
6M1D_B_4	-5.51333	0.29931	0.24522
5OYG_A_1	-	-	-
5OYG_A_2	-6.35833	0.28621	0.23644
5OYG_A_3	-7.17	0.25215	0.24189
5OYG_A_4	-6.10467	0.25821	0.19706
6IBC_A_1	-5.25833	0.28717	0.19379
6IBC_A_2	-5.63833	0.30177	0.20129
6D83_M_1	-	-	-
6D83_M_2	-5.331	0.25999	0.18955
6D83_M_3	-	-	-
7KAL_A_1	-6.95867	0.25774	0.23281
7KAL_A_2	-6.54	0.23088	0.17573
7KAL_A_3	-7.13667	0.33809	0.22144
6VOA_I_1	-5.55933	0.2212	0.17272
6VOA_I_2	-6.24233	0.25702	0.24763
6VOA_I_3	-5.41567	0.2179	0.18855
6VOA_I_4	-5.35167	0.2557	0.2199
6VOA_I_5	-6.91	0.2975	0.27492
6ND1_B_1	-7.62733	0.26275	0.23812
6ND1_B_2	-6.40433	0.22687	0.1964
6ND1_B_3	-6.99133	0.3383	0.25971
6VOA_G_1	-6.27767	0.30241	0.23371
6VOA_G_2	-5.22133	0.25179	0.18631
5A5T_M_1	-7.92733	0.28342	0.27218
5A5T_M_2	-6.745	0.2511	0.2666
5A5T_L_1	-	-	-
5A5T_L_2	-6.22733	0.26074	0.22621
5FWP_E_1	-4.76167	0.23482	0.17364
5FWP_E_2	-5.42233	0.23924	0.20006
7L30_A_1	-5.308	0.21695	0.18047
7L30_A_2	-4.917	0.27511	0.20792
7L30_A_3	-6.13267	0.28548	0.20119
5VHW_A_1	-6.91833	0.26209	0.21815
5VHW_A_2	-6.77367	0.24097	0.17893
5VHW_A_3	-4.78133	0.21645	0.18136
5VHW_A_4	-5.29333	0.26223	0.26412
5VHW_A_5	-5.62533	0.24953	0.18962
6UC2_A_1	-5.87767	0.23546	0.20028
6UC2_A_2	-6.47133	0.23848	0.18608
6UC2_A_3	-	-	-
6HV8_A_1	-6.11467	0.27497	0.23158
6HV8_A_2	-6.22667	0.24112	0.2217
6HV8_A_3	-5.96033	0.29285	0.23735
6HV8_A_4	-6.149	0.25391	0.16878
6HV8_A_5	-6.44367	0.24465	0.17316
6AJ2_B_1	-5.232	0.24316	0.21621
6AJ2_B_2	-5.76133	0.23291	0.24171
6GZV_B_1	-5.87867	0.23148	0.18811
6GZV_B_2	-6.06367	0.23293	0.23988
3J22_B_1	-	-	-
3J22_B_2	-5.476	0.24928	0.25888
5I08_A_1	-	-	-
5I08_A_2	-	-	-
5I08_A_3	-5.593	0.21557	0.22711
5I08_A_4	-5.212	0.29557	0.21331
5I08_A_5	-4.212	0.21579	0.14439
5I08_A_6	-5.50733	0.21826	0.17069
3JCL_A_1	-4.942	0.2068	0.18124
3JCL_A_2	-4.85467	0.23661	0.16482
3JCL_A_3	-5.212	0.24001	0.20112
3JCL_A_4	-5.16167	0.30103	0.18355
3JCL_A_5	-4.75267	0.22139	0.16123
3JCL_A_6	-6.236	0.24535	0.21898
7ASH_A_1	-7.33533	0.52914	0.59295
7ASH_A_2	-6.91567	0.46732	0.27812
6XF8_A_1	-	-	-
6XF8_A_2	-5.76433	0.23972	0.2074
6XF8_A_3	-4.75833	0.21467	0.1766
6XF8_A_4	-6.113	0.24905	0.2006
6XF8_A_5	-6.24567	0.26344	0.23341
6XF8_A_6	-	-	-
6XF8_A_7	-	-	-
6XF8_E_1	-5.657	0.2382	0.23093
6XF8_E_2	-5.93133	0.27444	0.23575
6XF8_E_3	-	-	-
6GNI_A_1	-5.56367	0.275	0.2007
6GNI_A_2	-6.03133	0.23944	0.22149
6GNI_A_3	-	-	-
6GNI_A_4	-6.079	0.26383	0.22754
7PTT_A_1	-	-	-
7PTT_A_2	-5.87	0.25756	0.23739
7PTT_A_3	-6.086	0.29024	0.32824
7PTT_A_4	-6.22633	0.29608	0.20073
5N97_A_1	-8.07967	0.23043	0.20672
5N97_A_2	-6.66533	0.25398	0.20087
5N97_A_3	-6.50267	0.22707	0.19686
5N97_A_4	-6.72033	0.23642	0.20916
6XF8_G_1	-6.345	0.25169	0.23539
6XF8_G_2	-	-	-
6T61_A_1	-	-	-
6T61_A_2	-7.55633	0.47782	0.25847
6Z9M_A_1	-4.62433	0.20694	0.18662
6Z9M_A_2	-5.87067	0.22792	0.20409
6Z9M_A_3	-5.59267	0.22839	0.192
6Z9M_A_4	-5.28667	0.21385	0.17524
7BLN_A_1	-7.96067	0.26957	0.24221
7BLN_A_2	-6.07933	0.32638	0.22349
7BLN_A_3	-7.36967	0.32209	0.26981
7BLN_A_4	-	-	-
7BLR_A_1	-7.728	0.29713	0.21643
7BLR_A_2	-5.48967	0.25299	0.25534
7BLR_A_3	-5.90933	0.2668	0.21081
7BLR_A_4	-7.60167	0.30153	0.26741
7BLR_A_5	-7.58567	0.30144	0.24906
6XF8_F_1	-6.976	0.24604	0.23196
6XF8_F_2	-4.811	0.24504	0.17761
6XF8_F_3	-5.65633	0.27811	0.20351
6XF8_F_4	-5.76533	0.26553	0.19375
7NO2_A_1	-8.83533	0.58023	0.61928
7NO2_A_2	-8.167	0.56744	0.57177
6XF8_B_1	-5.77233	0.28344	0.26748
6XF8_B_2	-4.862	0.1988	0.15645
6XF8_B_3	-	-	-
6XF8_B_4	-5.52267	0.26476	0.20809
6XF8_B_5	-5.47167	0.26813	0.22326
6XF8_B_6	-5.50633	0.23557	0.22102
6GNI_E_1	-5.28467	0.25742	0.19421
6GNI_E_2	-6.315	0.26114	0.23608
6GNI_E_3	-6.999	0.26548	0.20614
6GNI_E_4	-5.604	0.2245	0.21847
5L93_A_1	-7.44	0.53332	0.59594
5L93_A_2	-6.464	0.49267	0.32625
6HWW_A_1	-7.14067	0.50461	0.23812
6HWW_A_2	-7.246	0.47107	0.32151

[truncated: 1 more sheets: Supplementary Fig. 6]
